# Supplementary material for: Gene duplications facilitate C4-CAM compatibility in common purslane
Source: Plant Physiol. 2023 Aug 17;193(4):2622–39. doi: 10.1093/plphys/kiad451 (PMC10663116; doi:10.1093/plphys/kiad451)
Supplement: kiad451_Supplementary_Data [file kiad451_supplementary_data.zip]

Archive with 2 entries (2 files):
- Supplementary information.pdf
- Supplementary table.xlsx
