# Supplementary material for: Gene duplications facilitate C4-CAM compatibility in common purslane
Source: Plant Physiol. 2023 Aug 17;193(4):2622–39. doi: 10.1093/plphys/kiad451 (PMC10663116; doi:10.1093/plphys/kiad451)
Supplement: kiad451_Supplementary_Data [file kiad451_supplementary_data.zip › Supplementary table.xlsx]

## Sheet: Table S1
Supplemental Table S1. Summary statistics of contigs and scaffolds of the common purslane genome
	Contig length	Contig number	Scaffold length	Scaffold number	Gap length	Gap number
N10	36102465	3	58457673	2	4008906	1
N20	25380585	7	52423819	4	4008906	1
N30	22184487	12	43137678	7	1694913	2
N40	20195806	17	39368917	10	984784	3
N50	18238799	23	35095762	13	891503	5
N60	14971045	30	30995296	16	534223	7
N70	12802096	38	29253552	20	438336	10
N80	9553250	48	22614001	24	282923	14
N90	5211774	63	18238799	30	165765	21
Longest	40513743	1	66606335	1	4008906	1
Total	1119234476	201	1134778556	101	15544080	100
Length>=1kb	1119234416	200	1134778556	100	15542305	49
Length>=2kb	1119234416	200	1134778556	100	15542305	49
Length>=5kb	1119228652	198	1134772732	98	15542305	49

## Sheet: Table S2
Supplemental Table S2. Mapping rates of RNA-seq and DNA-seq data to the assembled genome
	Overall mapping rate (%)	Paired properly mapping rate (%)
RNA-seq reads
Leaf_72h_CK1	0.9309	0.8818
Leaf_72h_CK2	0.9536	0.9207
Leaf_72h_CK3	0.9391	0.8989
Leaf_72h_D1	0.9305	0.8864
Leaf_72h_D2	0.9356	0.8932
Leaf_72h_D3	0.9364	0.8951
Leaf_72h_DH1	0.9383	0.898
Leaf_72h_DH2	0.9399	0.9007
Leaf_72h_DH3	0.9403	0.9014
Leaf_72h_H1	0.9534	0.921
Leaf_72h_H2	0.9543	0.9222
Leaf_72h_H3	0.9532	0.9213
Leaf_86h_CK1	0.9387	0.8997
Leaf_86h_CK2	0.942	0.9044
Leaf_86h_CK3	0.9403	0.9009
Leaf_86h_D1	0.9356	0.895
Leaf_86h_D2	0.9359	0.8956
Leaf_86h_D3	0.9325	0.8912
Leaf_86h_DH1	0.8947	0.8407
Leaf_86h_DH2	0.9284	0.8829
Leaf_86h_DH3	0.9401	0.9018
Leaf_86h_H1	0.9409	0.8919
Leaf_86h_H2	0.9392	0.8985
Leaf_86h_H3	0.9416	0.9029
Lower leaf 1	0.9662	0.9427
Lower leaf 2	0.9727	0.9372
Higher leaf 1	0.9667	0.9391
Higher leaf 2	0.9693	0.944
Lower stem	0.9598	0.9287
Higher stem	0.959	0.926
Immature flower	0.9689	0.935
Mature flower	0.9484	0.9042
Root	0.9598	0.9191
Genomic short reads
Leaf	0.9939	0.9747
Genomic long reads
Leaf	0.9944	-

## Sheet: Table S3
Supplemental Table S3. Benchmarking Universal Single Copy Orthologs (BUSCO) scores to assess the quality of the assembly and annotation
	Type	Number	Percentage
Genome assembly	Complete BUSCOs	1332	0.968
	Complete single-copy BUSCOs	318	0.231
	Complete duplicated BUSCOs	1014	0.737
	Fragmented BUSCOs	5	0.004
	Missing BUSCOs	38	0.028
	Total BUSCO groups searched	1375	1
Genome annotation	Complete BUSCOs	1348	0.98
	Complete single-copy BUSCOs	248	0.18
	Complete duplicated BUSCOs	1100	0.8
	Fragmented BUSCOs	4	0.003
	Missing BUSCOs	23	0.017
	Total BUSCO groups searched	1375	1

## Sheet: Table S4
Supplemental Table S4. Summary of the functional annotation for the annotated protein-coding genes
	Type		Number	Percent (%)
Annotation	KOG		23549	52.04
	KEGG		17238	38.1
	Nr		41207	91.07
	SwissProt		35132	77.64
	GO		26506	58.58
	Total		41585	91.9
Unannotated			3665	8.1
Total			45250	100

## Sheet: Table S5
Supplemental Table S5. Repeat contents in the common purslane genome
Class	Order	Super family	Number of elements	Length of sequence(bp)	Percentage of sequence(%)
Class I			1386429	616237595	54.3
	LTR		1165138	553768044	48.8
		Gypsy	389348	269096649	23.71
		Copia	120318	44726406	3.94
		Unknown	517927	176294630	15.54
		Chromovirus	13501	6984991	0.62
		Ale	43109	16999276	1.5
		Non-chromovirus	17935	7255043	0.64
		Bianca	15439	5102554	0.45
		Tork	12490	5390706	0.48
		Tar	7571	7633325	0.67
		Angela	12714	7453532	0.66
		Sire	3352	1813016	0.16
		Ivana	3264	1760124	0.16
		Ikeros	3219	1316510	0.12
		Other	4951	1941282	0.17
	LINE		196656	59959052	5.28
		L1	71970	33811136	2.98
		Unknown	120958	25377000	2.24
		Other	3728	770916	0.07
	SINE		24635	2510499	0.22
		Unknown	23713	2431785	0.21
		Other	922	78714	0.01
Class II			575263	106670689	9.4
	DNA		498119	91033995	8.02
		Unknown	393555	71445025	6.3
		CMC-EnSpm	42080	5493355	0.48
		MULE-MuDR	42735	10402552	0.92
		Other	19749	3693063	0.33
	MITE	MITE	59302	13557800	1.19
	RC		17842	2078894	0.18
		Helitron	17599	2072328	0.18
		Other	243	6566	0
Total TEs			1961692	722908284	63.7

## Sheet: Table S6
Supplemental Table S6. Number of photosynthesis-related genes in different species
Species	beta-CA	PEPC	PPCK	NAD-ME	NADP-ME	MDH	ASPAT	AlaAT	PEPCK	PPDK	PPDK-RE	BASS2	MEP	DIT2	DIC	DTC	MPC	ALMT	TDT	PPA	PPT	V_ATPase	V_Ppase
P. oleracea	11	13	3	7	15	18	11	5	2	8	4	1	7	4	4	8	9	38	2	21	6	65	7
P. amilis	7	7	1	4	8	12	6	2	1	4	2	1	4	3	2	3	6	20	1	13	5	27	4
H. undatus	7	14	2	3	17	10	7	3	1	4	2	1	7	2	3	4	5	20	1	13	4	31	5
S. oleracea	4	3	2	2	8	7	7	1	1	2	1	1	2	1	1	2	3	10	1	12	6	22	2
B. vulgaris	3	3	4	2	6	7	7	1	1	2	1	1	2	1	1	2	3	10	1	9	4	19	3
S. lycopersicum	4	6	5	2	10	10	6	3	2	2	1	1	2	2	2	1	4	16	1	11	4	31	5
A. thaliana	5	4	2	2	14	8	6	2	2	3	2	1	2	2	3	1	4	15	1	11	4	29	1
P. trichocarpa	8	5	4	4	56	15	10	2	2	2	1	1	2	2	8	2	2	18	1	9	5	35	8
V. vinifera	9	4	2	2	28	9	9	1	3	2	1	1	1	1	1	2	6	10	2	8	4	30	6
A .coerulea	2	7	2	3	10	7	5	1	3	2	1	1	2	3	1	1	2	8	1	23	3	25	1
Z. mays	6	8	4	2	10	12	6	6	4	4	2	0	2	2	1	2	4	9	2	11	5	31	10
S. bicolor	5	6	3	2	9	10	6	2	1	5	3	1	2	4	1	1	5	10	3	8	5	25	7
O. sativa	2	7	3	2	8	10	6	2	2	3	1	1	1	2	2	3	5	7	2	11	4	26	6
A. comosus	3	3	3	3	7	8	7	2	0	2	1	1	2	1	1	3	5	8	1	10	2	24	5
A. trichopoda	2	2	1	2	1	6	5	0	16	2	1	1	2	1	1	1	2	7	0	7	3	17	2

## Sheet: Table S7
Supplemental Table S7. Gene ID, species, and data source for all PEPC genes used in this study
Gene ID	Species	Source
AH008008	A. hypochondriacus	https://phytozome-next.jgi.doe.gov/
AH004091	A. hypochondriacus	https://phytozome-next.jgi.doe.gov/
AH000245	A. hypochondriacus	https://phytozome-next.jgi.doe.gov/
AH001411	A. hypochondriacus	https://phytozome-next.jgi.doe.gov/
EL10Ac9g20939.1	B. vulgaris	https://phytozome-next.jgi.doe.gov/
EL10Ac4g08333.1	B. vulgaris	https://phytozome-next.jgi.doe.gov/
EL10Ac6g14528.1	B. vulgaris	https://phytozome-next.jgi.doe.gov/
HU01G00894	H. undatus (GHB)	http://www.pitayagenomic.com/
HU01G00987	H. undatus (GHB)	http://www.pitayagenomic.com/
HU01G00988	H. undatus (GHB)	http://www.pitayagenomic.com/
HU01G00989	H. undatus (GHB)	http://www.pitayagenomic.com/
HU01G00990	H. undatus (GHB)	http://www.pitayagenomic.com/
HU01G00991	H. undatus (GHB)	http://www.pitayagenomic.com/
HU02G00490	H. undatus (GHB)	http://www.pitayagenomic.com/
HU03G01874	H. undatus (GHB)	http://www.pitayagenomic.com/
HU09G00446	H. undatus (GHB)	http://www.pitayagenomic.com/
HU09G00447	H. undatus (GHB)	http://www.pitayagenomic.com/
HU10G01889	H. undatus (GHB)	http://www.pitayagenomic.com/
HU10G01890	H. undatus (GHB)	http://www.pitayagenomic.com/
HU10G02036	H. undatus (GHB)	http://www.pitayagenomic.com/
HU10G02037	H. undatus (GHB)	http://www.pitayagenomic.com/
FUN_029936	P. amilis	https://phytozome-next.jgi.doe.gov/
FUN_016990	P. amilis	https://phytozome-next.jgi.doe.gov/
FUN_046701	P. amilis	https://phytozome-next.jgi.doe.gov/
FUN_020789	P. amilis	https://phytozome-next.jgi.doe.gov/
FUN_023805	P. amilis	https://phytozome-next.jgi.doe.gov/
FUN_020790	P. amilis	https://phytozome-next.jgi.doe.gov/
evm.model.LG02.787	P. oleracea
evm.model.LG03.2406	P. oleracea
evm.model.LG03.2407	P. oleracea
evm.model.LG03.46	P. oleracea
evm.model.LG03.97	P. oleracea
evm.model.LG05.829	P. oleracea
evm.model.LG06.1001	P. oleracea
evm.model.LG06.677	P. oleracea
evm.model.LG09.1958	P. oleracea
evm.model.LG11.259	P. oleracea
evm.model.LG17.1452	P. oleracea
evm.model.LG17.1453	P. oleracea
evm.model.LG25.499	P. oleracea
Zm00001d012702_P003	Z. mays (B73V4)	https://phytozome-next.jgi.doe.gov/
Zm00001d016166_P001	Z. mays (B73V4)	https://phytozome-next.jgi.doe.gov/
Zm00001d020057_P004	Z. mays (B73V4)	https://phytozome-next.jgi.doe.gov/
Zm00001d024980_P001	Z. mays (B73V4)	https://phytozome-next.jgi.doe.gov/
Zm00001d037294_P001	Z. mays (B73V4)	https://phytozome-next.jgi.doe.gov/
Zm00001d040129_P001	Z. mays (B73V4)	https://phytozome-next.jgi.doe.gov/
Zm00001d046170_P001	Z. mays (B73V4)	https://phytozome-next.jgi.doe.gov/
Zm00001d053453_P002	Z. mays (B73V4)	https://phytozome-next.jgi.doe.gov/
PEPC1E1a_KJ161565	Anacampseros retusa	https://www.ncbi.nlm.nih.gov/
PEPC1E1a_KJ161566	Grahamia bracteata	https://www.ncbi.nlm.nih.gov/
PEPC1E1b_KJ161575	Anacampseros retusa	https://www.ncbi.nlm.nih.gov/
PEPC1E1b_KJ161576	Grahamia bracteata	https://www.ncbi.nlm.nih.gov/
PEPC1E1c_KJ161610	Anacampseros retusa	https://www.ncbi.nlm.nih.gov/
PEPC1E1c_KJ161611	Grahamia bracteata	https://www.ncbi.nlm.nih.gov/
PEPC1E1d_KJ161630	Anacampseros retusa	https://www.ncbi.nlm.nih.gov/
PEPC1E1d_KJ161631	Grahamia bracteata	https://www.ncbi.nlm.nih.gov/
PEPC1E2_KJ161740	Anacampseros retusa	https://www.ncbi.nlm.nih.gov/
PEPC1E2_KJ161741	Grahamia bracteata	https://www.ncbi.nlm.nih.gov/
PEPC2_KJ161805	Anacampseros retusa	https://www.ncbi.nlm.nih.gov/
PEPC2_KJ161806	Grahamia bracteata	https://www.ncbi.nlm.nih.gov/
PEPC1E1a_KJ161568	Pereskia aureiflora	https://www.ncbi.nlm.nih.gov/
PEPC1E1c_KJ161613	Pereskia aureiflora	https://www.ncbi.nlm.nih.gov/
PEPC1E1d_KJ161633	Pereskia aureiflora	https://www.ncbi.nlm.nih.gov/
PEPC1E1e_KJ161651	Pereskia aureiflora	https://www.ncbi.nlm.nih.gov/
PEPC1E2_KJ161746	Pereskia aureiflora	https://www.ncbi.nlm.nih.gov/
PEPC2_KJ161810	Pereskia aureiflora	https://www.ncbi.nlm.nih.gov/

## Sheet: Table S8
Supplemental Table S8. Summary of motif enrichment
modules	original No. of gene	No. of gene with module membership > 0.8, for motif enrichment	enriched motif clusters (with at least 3 significantly enriched motifs)	gene of interest (GOI)	expression pattern
antiquewhite4	196	175	9
bisque4	1187	1004	21	1 CAM βCA (evm.TU.LG03.404)	drought specific
brown	3330	2413	17, 10, 1, 35, 41, 26, 22, 14, 43, 19, 11
coral1	199	146
coral2	1094	846	7, 4		drought specific
darkgreen	1111	951	7, 19, 1, 4	2 PEPC1E1a' (evm.TU.LG17.1452, evm.TU.LG17.1453)
darkgrey	808	707	19
darkolivegreen	394	252	27, 9
darkorange	461	366
darkorange2	898	735
darkslateblue	3930	2468	28, 12, 3, 14
firebrick4	107	76
green	4967	3620	12, 45, 3, 38, 8, 46, 44, 14, 28, 21	2 CAM PEPC1E1c (evm.TU.LG05.829, evm.TU.LG25.499); 1 CAM βCA (evm.TU.LG12.1303)	CAM specific
indianred4	2775	1904	1, 21
lavenderblush3	363	287
lightpink4	1413	1054	15, 1, 7
lightsteelblue1	319	243
magenta	1050	773	4, 1, 7, 15
mediumorchid	183	121
mediumpurple2	156	72
navajowhite2	234	166
orangered3	663	473	28
pink	2784	1927	8		night specific
plum2	442	340
purple	1423	1036	7, 4, 15, 1	2 PEPC1E1a' (evm.TU.LG03.2406, evm.TU.LG03.2407)	day specific
skyblue1	171	122
yellow4	175	116
total	30833	22393

## Sheet: Table S9
Supplemental Table S9. Assignment of genes into color-coded modules identified by WGCNA
Gene	moduleColors	GOI	TF family	TAIR10 ortholog	TF symbol
evm.TU.Contig1.3	indianred4
evm.TU.Contig1.5	skyblue1
evm.TU.Contig1.6	green
evm.TU.Contig1.7	lightpink4
evm.TU.Contig1.9	darkslateblue
evm.TU.Contig10.2	green
evm.TU.Contig10.4	darkorange2
evm.TU.Contig10.5	darkorange
evm.TU.Contig10.6	darkslateblue
evm.TU.Contig10.7	antiquewhite4
evm.TU.Contig3.1	antiquewhite4
evm.TU.Contig3.2	yellow4
evm.TU.Contig3.4	brown
evm.TU.Contig3.5	antiquewhite4
evm.TU.Contig30.1	green
evm.TU.Contig33.1	darkgreen
evm.TU.Contig33.3	brown
evm.TU.Contig34.2	darkslateblue
evm.TU.Contig36.1	darkslateblue
evm.TU.Contig37.1	lightsteelblue1
evm.TU.Contig41.1	green
evm.TU.Contig6.1	pink
evm.TU.Contig9.1	orangered3
evm.TU.Contig9.2	brown
evm.TU.Contig9.3	darkslateblue
evm.TU.Contig9.4	pink
evm.TU.Contig9.5	purple
evm.TU.Contig9.6	pink
evm.TU.LG01.1	pink
evm.TU.LG01.10	indianred4
evm.TU.LG01.1001	bisque4
evm.TU.LG01.1002	yellow4
evm.TU.LG01.1004	darkslateblue
evm.TU.LG01.1005	pink
evm.TU.LG01.1009	indianred4
evm.TU.LG01.1012	darkgrey
evm.TU.LG01.1014	brown
evm.TU.LG01.1016	darkslateblue
evm.TU.LG01.1020	darkslateblue
evm.TU.LG01.1021	darkgrey
evm.TU.LG01.1023	lavenderblush3
evm.TU.LG01.1024	bisque4
evm.TU.LG01.1029	green
evm.TU.LG01.1030	darkgrey
evm.TU.LG01.1031	pink
evm.TU.LG01.1032	green
evm.TU.LG01.1033	darkslateblue
evm.TU.LG01.1035	orangered3
evm.TU.LG01.1036	green
evm.TU.LG01.1037	darkslateblue
evm.TU.LG01.1039	darkgreen
evm.TU.LG01.1040	coral1
evm.TU.LG01.1042	green
evm.TU.LG01.1044	lightpink4
evm.TU.LG01.1046	pink
evm.TU.LG01.1047	pink
evm.TU.LG01.1049	green
evm.TU.LG01.105	pink
evm.TU.LG01.1050	bisque4
evm.TU.LG01.1054	indianred4
evm.TU.LG01.1056	green
evm.TU.LG01.1057	darkgreen
evm.TU.LG01.1058	darkslateblue
evm.TU.LG01.106	darkolivegreen
evm.TU.LG01.1060	pink
evm.TU.LG01.1062	lavenderblush3
evm.TU.LG01.1063	green
evm.TU.LG01.107	orangered3
evm.TU.LG01.1072	indianred4
evm.TU.LG01.1075	pink
evm.TU.LG01.1076	green
evm.TU.LG01.108	darkorange
evm.TU.LG01.1080	darkslateblue
evm.TU.LG01.1082	darkolivegreen
evm.TU.LG01.1083	indianred4
evm.TU.LG01.1085	darkslateblue
evm.TU.LG01.1086	coral2		ERF	AT5G61890.1	ERF114
evm.TU.LG01.109	lightsteelblue1
evm.TU.LG01.1090	green
evm.TU.LG01.1095	brown
evm.TU.LG01.1096	darkgreen
evm.TU.LG01.11	green
evm.TU.LG01.110	indianred4
evm.TU.LG01.1105	green
evm.TU.LG01.1107	darkslateblue
evm.TU.LG01.111	mediumpurple2
evm.TU.LG01.1110	darkslateblue
evm.TU.LG01.1112	green		bZIP	AT5G44080.1
evm.TU.LG01.1113	indianred4
evm.TU.LG01.1115	darkolivegreen
evm.TU.LG01.112	pink
evm.TU.LG01.1120	darkslateblue
evm.TU.LG01.1121	indianred4
evm.TU.LG01.1122	indianred4
evm.TU.LG01.1123	indianred4		Trihelix	AT1G76890.2	AT-GT2; GT2
evm.TU.LG01.1124	darkslateblue
evm.TU.LG01.1126	green
evm.TU.LG01.1127	coral1		Trihelix	AT1G21200.1
evm.TU.LG01.1128	pink
evm.TU.LG01.1129	brown
evm.TU.LG01.113	brown
evm.TU.LG01.1131	darkslateblue
evm.TU.LG01.1133	green
evm.TU.LG01.1134	coral2
evm.TU.LG01.1137	darkolivegreen
evm.TU.LG01.1138	brown
evm.TU.LG01.1140	brown
evm.TU.LG01.1141	mediumpurple2
evm.TU.LG01.1142	brown
evm.TU.LG01.1143	lightsteelblue1
evm.TU.LG01.1145	brown
evm.TU.LG01.1147	darkgreen
evm.TU.LG01.1149	orangered3
evm.TU.LG01.115	indianred4
evm.TU.LG01.1150	darkslateblue
evm.TU.LG01.1154	green
evm.TU.LG01.1155	green
evm.TU.LG01.1156	lightpink4
evm.TU.LG01.1158	indianred4
evm.TU.LG01.116	pink
evm.TU.LG01.1163	lightpink4
evm.TU.LG01.1164	darkslateblue
evm.TU.LG01.1165	indianred4
evm.TU.LG01.1166	pink
evm.TU.LG01.1168	lightpink4
evm.TU.LG01.1169	brown
evm.TU.LG01.117	darkslateblue
evm.TU.LG01.1170	green
evm.TU.LG01.1171	darkslateblue
evm.TU.LG01.1173	lightsteelblue1
evm.TU.LG01.1174	indianred4
evm.TU.LG01.1176	green
evm.TU.LG01.118	brown
evm.TU.LG01.1180	purple
evm.TU.LG01.1182	bisque4
evm.TU.LG01.1183	darkslateblue
evm.TU.LG01.1184	darkorange
evm.TU.LG01.1185	lightsteelblue1
evm.TU.LG01.1186	green
evm.TU.LG01.1187	darkgrey
evm.TU.LG01.1188	brown
evm.TU.LG01.1191	magenta
evm.TU.LG01.1192	darkgrey
evm.TU.LG01.1196	green
evm.TU.LG01.1197	green
evm.TU.LG01.1198	pink
evm.TU.LG01.120	indianred4
evm.TU.LG01.1201	darkgreen
evm.TU.LG01.1202	pink
evm.TU.LG01.1205	green
evm.TU.LG01.1206	green
evm.TU.LG01.1207	indianred4
evm.TU.LG01.1208	orangered3
evm.TU.LG01.1209	green
evm.TU.LG01.121	brown
evm.TU.LG01.1210	pink
evm.TU.LG01.1212	pink
evm.TU.LG01.1214	darkslateblue
evm.TU.LG01.1215	indianred4
evm.TU.LG01.1216	darkslateblue
evm.TU.LG01.1220	green		bZIP	AT1G58110.1
evm.TU.LG01.1221	darkslateblue
evm.TU.LG01.1222	darkorange
evm.TU.LG01.1223	green
evm.TU.LG01.1224	pink
evm.TU.LG01.1225	bisque4
evm.TU.LG01.1226	pink
evm.TU.LG01.1228	darkslateblue
evm.TU.LG01.1229	green
evm.TU.LG01.123	darkgrey
evm.TU.LG01.1236	coral2
evm.TU.LG01.1237	darkorange2
evm.TU.LG01.1238	darkgrey
evm.TU.LG01.124	plum2
evm.TU.LG01.1242	indianred4
evm.TU.LG01.1243	pink
evm.TU.LG01.1247	brown
evm.TU.LG01.1248	darkslateblue
evm.TU.LG01.125	purple
evm.TU.LG01.1250	darkslateblue
evm.TU.LG01.1252	green
evm.TU.LG01.1254	purple
evm.TU.LG01.1255	indianred4
evm.TU.LG01.1257	green
evm.TU.LG01.1259	pink
evm.TU.LG01.126	darkslateblue
evm.TU.LG01.1260	indianred4
evm.TU.LG01.1264	brown
evm.TU.LG01.127	magenta
evm.TU.LG01.1270	brown
evm.TU.LG01.1271	darkslateblue		C2H2	AT4G06634.1	ATYY1;YIN YANG 1 YY1
evm.TU.LG01.1272	green
evm.TU.LG01.1273	coral2
evm.TU.LG01.1274	indianred4
evm.TU.LG01.1275	pink
evm.TU.LG01.1277	pink
evm.TU.LG01.1278	green
evm.TU.LG01.128	green
evm.TU.LG01.1280	navajowhite2
evm.TU.LG01.1281	lightsteelblue1
evm.TU.LG01.1282	darkorange
evm.TU.LG01.1283	darkslateblue
evm.TU.LG01.1285	purple
evm.TU.LG01.1288	bisque4
evm.TU.LG01.129	plum2
evm.TU.LG01.1291	darkslateblue
evm.TU.LG01.1294	indianred4
evm.TU.LG01.1296	darkslateblue
evm.TU.LG01.1298	green
evm.TU.LG01.130	pink
evm.TU.LG01.1301	darkslateblue
evm.TU.LG01.1302	bisque4
evm.TU.LG01.1305	brown
evm.TU.LG01.1306	brown
evm.TU.LG01.1308	green
evm.TU.LG01.1309	indianred4
evm.TU.LG01.131	green
evm.TU.LG01.1311	magenta
evm.TU.LG01.1313	bisque4
evm.TU.LG01.1314	brown
evm.TU.LG01.1315	indianred4
evm.TU.LG01.1317	indianred4
evm.TU.LG01.132	coral2
evm.TU.LG01.1320	green
evm.TU.LG01.1322	darkslateblue
evm.TU.LG01.1323	lightsteelblue1
evm.TU.LG01.1324	indianred4
evm.TU.LG01.1328	purple
evm.TU.LG01.1329	purple
evm.TU.LG01.133	brown
evm.TU.LG01.1332	lightpink4
evm.TU.LG01.1333	darkgreen
evm.TU.LG01.1337	indianred4
evm.TU.LG01.1338	lavenderblush3
evm.TU.LG01.1339	pink
evm.TU.LG01.134	indianred4
evm.TU.LG01.1340	purple
evm.TU.LG01.1343	green
evm.TU.LG01.1346	indianred4
evm.TU.LG01.1347	darkslateblue
evm.TU.LG01.1348	indianred4
evm.TU.LG01.135	indianred4
evm.TU.LG01.1353	indianred4
evm.TU.LG01.1355	darkslateblue
evm.TU.LG01.1356	darkslateblue
evm.TU.LG01.1357	darkslateblue
evm.TU.LG01.1358	green
evm.TU.LG01.136	green
evm.TU.LG01.1362	plum2
evm.TU.LG01.1363	green
evm.TU.LG01.1365	pink
evm.TU.LG01.1366	darkslateblue
evm.TU.LG01.1367	pink
evm.TU.LG01.1368	green
evm.TU.LG01.1369	green
evm.TU.LG01.137	green
evm.TU.LG01.1370	pink
evm.TU.LG01.1376	indianred4
evm.TU.LG01.138	darkgrey
evm.TU.LG01.1380	navajowhite2
evm.TU.LG01.1381	pink
evm.TU.LG01.1383	brown		bHLH	AT3G07340.1	CRY2-INTERACTING BHLH 3 CIB3
evm.TU.LG01.1384	green
evm.TU.LG01.1386	pink
evm.TU.LG01.1387	bisque4
evm.TU.LG01.139	darkslateblue
evm.TU.LG01.1393	brown
evm.TU.LG01.1394	lightpink4
evm.TU.LG01.1395	brown
evm.TU.LG01.1399	brown
evm.TU.LG01.140	green
evm.TU.LG01.1400	brown
evm.TU.LG01.1403	antiquewhite4
evm.TU.LG01.1404	bisque4
evm.TU.LG01.1405	darkslateblue
evm.TU.LG01.1407	lightsteelblue1
evm.TU.LG01.1408	indianred4
evm.TU.LG01.1409	green
evm.TU.LG01.141	navajowhite2
evm.TU.LG01.1410	darkslateblue
evm.TU.LG01.1412	green
evm.TU.LG01.1413	green
evm.TU.LG01.1414	lightpink4
evm.TU.LG01.1416	green
evm.TU.LG01.1417	green
evm.TU.LG01.1418	green
evm.TU.LG01.1419	darkslateblue
evm.TU.LG01.142	green
evm.TU.LG01.1420	lightpink4
evm.TU.LG01.1421	darkslateblue
evm.TU.LG01.1422	lavenderblush3
evm.TU.LG01.1423	plum2
evm.TU.LG01.1427	green
evm.TU.LG01.1428	green
evm.TU.LG01.1429	green
evm.TU.LG01.1430	darkslateblue
evm.TU.LG01.1431	darkslateblue
evm.TU.LG01.1432	green
evm.TU.LG01.1433	darkslateblue
evm.TU.LG01.1434	lavenderblush3
evm.TU.LG01.1436	brown
evm.TU.LG01.1438	green
evm.TU.LG01.144	brown
evm.TU.LG01.1443	green		MYB_related	AT5G52660.2	REVEILLE 6 RVE6
evm.TU.LG01.1445	coral2
evm.TU.LG01.1446	bisque4
evm.TU.LG01.1448	darkgrey
evm.TU.LG01.145	darkslateblue
evm.TU.LG01.1450	green
evm.TU.LG01.1451	green
evm.TU.LG01.1452	green
evm.TU.LG01.1454	pink
evm.TU.LG01.1456	darkorange2
evm.TU.LG01.1457	antiquewhite4
evm.TU.LG01.1460	pink
evm.TU.LG01.1461	darkslateblue
evm.TU.LG01.1465	pink
evm.TU.LG01.1468	coral2
evm.TU.LG01.1469	pink
evm.TU.LG01.1470	brown
evm.TU.LG01.1471	magenta
evm.TU.LG01.1472	yellow4
evm.TU.LG01.1473	lavenderblush3
evm.TU.LG01.1474	darkslateblue
evm.TU.LG01.1476	green
evm.TU.LG01.1477	darkorange2
evm.TU.LG01.1479	darkslateblue
evm.TU.LG01.148	coral2
evm.TU.LG01.1481	coral2
evm.TU.LG01.1483	darkgreen
evm.TU.LG01.1487	bisque4
evm.TU.LG01.1488	darkslateblue		bZIP	AT2G46270.2
evm.TU.LG01.1491	plum2
evm.TU.LG01.1492	antiquewhite4
evm.TU.LG01.1493	bisque4
evm.TU.LG01.1494	green
evm.TU.LG01.1499	purple
evm.TU.LG01.15	lightsteelblue1
evm.TU.LG01.1500	darkgreen		MYB_related	AT2G46410.1	CAPRICE CPC
evm.TU.LG01.1504	indianred4
evm.TU.LG01.1506	lightpink4
evm.TU.LG01.1509	pink
evm.TU.LG01.1513	indianred4
evm.TU.LG01.1514	darkslateblue
evm.TU.LG01.1516	green
evm.TU.LG01.1517	green
evm.TU.LG01.152	darkslateblue		HB-other	AT4G02560.2
evm.TU.LG01.1523	bisque4
evm.TU.LG01.1524	darkslateblue
evm.TU.LG01.1525	magenta
evm.TU.LG01.1528	coral2
evm.TU.LG01.1529	yellow4
evm.TU.LG01.153	green
evm.TU.LG01.1531	bisque4
evm.TU.LG01.1532	darkgreen
evm.TU.LG01.1535	green
evm.TU.LG01.1536	green
evm.TU.LG01.154	darkolivegreen
evm.TU.LG01.1542	lightpink4
evm.TU.LG01.1544	brown
evm.TU.LG01.1545	brown
evm.TU.LG01.1547	skyblue1
evm.TU.LG01.1548	brown
evm.TU.LG01.1549	yellow4
evm.TU.LG01.1550	darkorange2
evm.TU.LG01.1554	coral2
evm.TU.LG01.1556	brown
evm.TU.LG01.1557	pink
evm.TU.LG01.1558	pink
evm.TU.LG01.1559	darkorange2
evm.TU.LG01.156	darkorange
evm.TU.LG01.1564	lavenderblush3
evm.TU.LG01.1565	navajowhite2
evm.TU.LG01.1566	indianred4
evm.TU.LG01.1567	darkorange2
evm.TU.LG01.1568	darkorange2
evm.TU.LG01.1569	pink
evm.TU.LG01.157	brown
evm.TU.LG01.1573	lightpink4
evm.TU.LG01.1576	yellow4
evm.TU.LG01.1577	green
evm.TU.LG01.1578	brown
evm.TU.LG01.1579	pink
evm.TU.LG01.158	green
evm.TU.LG01.1580	darkorange2
evm.TU.LG01.1583	green
evm.TU.LG01.1588	darkgrey
evm.TU.LG01.159	darkslateblue
evm.TU.LG01.1590	green
evm.TU.LG01.1591	indianred4
evm.TU.LG01.1592	green
evm.TU.LG01.1593	green
evm.TU.LG01.1594	bisque4
evm.TU.LG01.1597	brown
evm.TU.LG01.1598	darkorange2
evm.TU.LG01.1599	green
evm.TU.LG01.1600	yellow4
evm.TU.LG01.1601	darkgrey
evm.TU.LG01.1603	darkslateblue
evm.TU.LG01.1604	purple
evm.TU.LG01.1607	darkslateblue
evm.TU.LG01.1608	green
evm.TU.LG01.1609	orangered3
evm.TU.LG01.1610	pink
evm.TU.LG01.1611	pink
evm.TU.LG01.1612	pink
evm.TU.LG01.1613	orangered3
evm.TU.LG01.1614	darkorange2
evm.TU.LG01.1615	darkslateblue
evm.TU.LG01.1617	pink
evm.TU.LG01.1619	brown
evm.TU.LG01.1621	darkgrey
evm.TU.LG01.1629	green
evm.TU.LG01.163	green
evm.TU.LG01.1630	darkslateblue
evm.TU.LG01.1631	brown
evm.TU.LG01.1636	darkslateblue
evm.TU.LG01.1637	darkorange
evm.TU.LG01.1640	bisque4
evm.TU.LG01.165	darkgreen
evm.TU.LG01.1651	darkgreen
evm.TU.LG01.1652	darkslateblue
evm.TU.LG01.1653	navajowhite2
evm.TU.LG01.1654	indianred4
evm.TU.LG01.1655	darkgreen
evm.TU.LG01.1658	pink
evm.TU.LG01.1659	green
evm.TU.LG01.166	indianred4
evm.TU.LG01.1660	bisque4
evm.TU.LG01.1661	green
evm.TU.LG01.1663	purple
evm.TU.LG01.1664	green
evm.TU.LG01.1666	darkslateblue
evm.TU.LG01.1668	darkgreen
evm.TU.LG01.1669	pink
evm.TU.LG01.167	green
evm.TU.LG01.1670	indianred4
evm.TU.LG01.1672	indianred4
evm.TU.LG01.1675	pink
evm.TU.LG01.1676	darkorange		B3	AT4G32010.1	HSI2-LIKE 1 HSL1; HSI2-L1;VP1/ABI3-LIKE 2 VAL2;VIVIPAROUS1/ABI3-LIKE2 VAL2
evm.TU.LG01.1679	pink
evm.TU.LG01.1680	darkolivegreen
evm.TU.LG01.1681	darkorange2
evm.TU.LG01.1682	darkorange2
evm.TU.LG01.1683	bisque4
evm.TU.LG01.1684	green
evm.TU.LG01.1685	darkslateblue
evm.TU.LG01.1686	green
evm.TU.LG01.1687	lavenderblush3		ERF	AT5G61890.1	ERF114
evm.TU.LG01.169	pink
evm.TU.LG01.1690	indianred4
evm.TU.LG01.1691	brown
evm.TU.LG01.1693	bisque4
evm.TU.LG01.1694	darkolivegreen
evm.TU.LG01.1695	darkgreen
evm.TU.LG01.1696	lightpink4
evm.TU.LG01.1697	lightpink4
evm.TU.LG01.17	indianred4
evm.TU.LG01.170	darkgreen		CO-like	AT2G47890.1	B-BOX PROTEIN 11 BBX11
evm.TU.LG01.1704	bisque4
evm.TU.LG01.1705	darkslateblue
evm.TU.LG01.1706	darkgrey
evm.TU.LG01.1709	darkgrey
evm.TU.LG01.1710	green
evm.TU.LG01.1711	lightpink4
evm.TU.LG01.1712	purple		MYB	AT4G21440.1	MYB-LIKE 102 MYB102; MYB102;ARABIDOPSIS THALIANA MYOSIN 4 ATM4;MYB-LIKE 102 ATMYB102;A. THALIANA MYB 4 ATM4
evm.TU.LG01.1713	darkslateblue		MYB	AT4G21440.1	MYB-LIKE 102 MYB102; MYB102;ARABIDOPSIS THALIANA MYOSIN 4 ATM4;MYB-LIKE 102 ATMYB102;A. THALIANA MYB 4 ATM4
evm.TU.LG01.1715	lavenderblush3		MYB	AT4G21440.1	MYB-LIKE 102 MYB102; MYB102;ARABIDOPSIS THALIANA MYOSIN 4 ATM4;MYB-LIKE 102 ATMYB102;A. THALIANA MYB 4 ATM4
evm.TU.LG01.1716	darkslateblue
evm.TU.LG01.172	pink
evm.TU.LG01.1720	darkslateblue
evm.TU.LG01.1721	darkslateblue
evm.TU.LG01.1723	darkgrey
evm.TU.LG01.1724	coral2
evm.TU.LG01.1727	pink
evm.TU.LG01.1729	brown
evm.TU.LG01.173	lavenderblush3
evm.TU.LG01.1730	indianred4
evm.TU.LG01.1738	bisque4
evm.TU.LG01.1739	darkgreen		M-type_MADS	AT1G31640.1	AGAMOUS-LIKE 92 AGL92
evm.TU.LG01.174	pink
evm.TU.LG01.1741	coral2		bHLH	AT1G61660.1	PFA4; ATBHLH112
evm.TU.LG01.1744	coral2
evm.TU.LG01.1746	mediumpurple2
evm.TU.LG01.1747	brown
evm.TU.LG01.1748	brown
evm.TU.LG01.175	pink
evm.TU.LG01.1750	pink
evm.TU.LG01.1751	pink
evm.TU.LG01.1754	green
evm.TU.LG01.1757	darkgreen
evm.TU.LG01.1758	brown
evm.TU.LG01.176	bisque4
evm.TU.LG01.1765	bisque4
evm.TU.LG01.1766	darkslateblue
evm.TU.LG01.1768	green
evm.TU.LG01.1769	darkorange2
evm.TU.LG01.177	coral1
evm.TU.LG01.1770	purple
evm.TU.LG01.1773	indianred4
evm.TU.LG01.1775	indianred4
evm.TU.LG01.1776	lightpink4		GeBP	AT4G00390.1
evm.TU.LG01.1777	brown
evm.TU.LG01.1779	pink
evm.TU.LG01.178	yellow4
evm.TU.LG01.1780	indianred4
evm.TU.LG01.1781	pink
evm.TU.LG01.1782	green
evm.TU.LG01.1783	brown		bHLH	AT5G54680.1	IAA-LEUCINE RESISTANT3 ILR3;BASIC HELIX-LOOP-HELIX 105 bHLH105
evm.TU.LG01.1784	indianred4
evm.TU.LG01.1785	darkslateblue
evm.TU.LG01.1786	purple
evm.TU.LG01.1787	brown
evm.TU.LG01.1792	brown
evm.TU.LG01.1793	darkgreen		B3	AT4G33280.1
evm.TU.LG01.1794	indianred4
evm.TU.LG01.1795	brown
evm.TU.LG01.1797	brown
evm.TU.LG01.1798	brown
evm.TU.LG01.18	green
evm.TU.LG01.180	lavenderblush3
evm.TU.LG01.1801	pink
evm.TU.LG01.1804	green
evm.TU.LG01.181	darkslateblue
evm.TU.LG01.1814	brown
evm.TU.LG01.1815	indianred4
evm.TU.LG01.1816	firebrick4
evm.TU.LG01.1818	pink
evm.TU.LG01.1819	lightpink4
evm.TU.LG01.182	darkslateblue
evm.TU.LG01.1822	brown
evm.TU.LG01.1825	darkslateblue
evm.TU.LG01.1826	darkslateblue
evm.TU.LG01.1827	darkgrey
evm.TU.LG01.1829	darkslateblue
evm.TU.LG01.183	indianred4
evm.TU.LG01.1830	indianred4
evm.TU.LG01.1831	pink
evm.TU.LG01.1832	green
evm.TU.LG01.1835	pink
evm.TU.LG01.1836	plum2
evm.TU.LG01.1837	brown
evm.TU.LG01.1838	brown
evm.TU.LG01.1842	darkgreen
evm.TU.LG01.1848	green
evm.TU.LG01.185	lightpink4
evm.TU.LG01.1850	indianred4
evm.TU.LG01.1851	indianred4
evm.TU.LG01.1853	darkslateblue
evm.TU.LG01.1854	green
evm.TU.LG01.1856	brown
evm.TU.LG01.1857	brown
evm.TU.LG01.1858	darkgreen
evm.TU.LG01.186	darkslateblue
evm.TU.LG01.1861	darkgreen
evm.TU.LG01.1862	brown
evm.TU.LG01.1863	lightpink4
evm.TU.LG01.1866	lightpink4
evm.TU.LG01.1869	lightpink4
evm.TU.LG01.187	coral2
evm.TU.LG01.1870	darkolivegreen
evm.TU.LG01.1872	darkgreen
evm.TU.LG01.1875	brown
evm.TU.LG01.1876	brown
evm.TU.LG01.1877	brown
evm.TU.LG01.1878	darkgreen
evm.TU.LG01.1879	pink
evm.TU.LG01.188	green
evm.TU.LG01.1880	green
evm.TU.LG01.1881	brown
evm.TU.LG01.1883	antiquewhite4
evm.TU.LG01.1884	indianred4
evm.TU.LG01.1886	brown
evm.TU.LG01.1889	purple
evm.TU.LG01.189	lightpink4
evm.TU.LG01.1890	coral2
evm.TU.LG01.1892	purple
evm.TU.LG01.1894	indianred4
evm.TU.LG01.1895	darkslateblue
evm.TU.LG01.190	indianred4
evm.TU.LG01.1900	darkslateblue
evm.TU.LG01.1901	brown
evm.TU.LG01.1902	green
evm.TU.LG01.1907	plum2
evm.TU.LG01.1908	indianred4
evm.TU.LG01.1909	magenta
evm.TU.LG01.1911	brown
evm.TU.LG01.1912	indianred4		WRKY	AT1G62300.1	ATWRKY6; WRKY6
evm.TU.LG01.1918	brown
evm.TU.LG01.1919	indianred4
evm.TU.LG01.192	darkslateblue
evm.TU.LG01.1920	lightpink4
evm.TU.LG01.1921	magenta
evm.TU.LG01.1922	darkorange2
evm.TU.LG01.1923	brown
evm.TU.LG01.1924	lightpink4
evm.TU.LG01.1926	bisque4
evm.TU.LG01.1927	darkslateblue
evm.TU.LG01.1928	darkslateblue
evm.TU.LG01.1931	brown
evm.TU.LG01.1932	darkslateblue
evm.TU.LG01.1933	darkgrey
evm.TU.LG01.1934	coral2
evm.TU.LG01.1936	darkgreen
evm.TU.LG01.1937	skyblue1
evm.TU.LG01.1938	lightsteelblue1
evm.TU.LG01.1940	pink
evm.TU.LG01.1941	purple
evm.TU.LG01.1942	darkgreen
evm.TU.LG01.1943	pink
evm.TU.LG01.1944	darkgreen
evm.TU.LG01.1946	green
evm.TU.LG01.1947	darkgrey
evm.TU.LG01.1948	green
evm.TU.LG01.195	green
evm.TU.LG01.1952	brown
evm.TU.LG01.1953	pink
evm.TU.LG01.1954	indianred4
evm.TU.LG01.1955	magenta
evm.TU.LG01.1956	darkslateblue
evm.TU.LG01.1958	darkgreen
evm.TU.LG01.196	orangered3
evm.TU.LG01.1960	lavenderblush3
evm.TU.LG01.1961	magenta
evm.TU.LG01.1963	indianred4
evm.TU.LG01.1964	darkorange2
evm.TU.LG01.1966	indianred4
evm.TU.LG01.1967	coral2
evm.TU.LG01.1968	indianred4
evm.TU.LG01.1969	coral1
evm.TU.LG01.197	coral1
evm.TU.LG01.1970	purple
evm.TU.LG01.1972	brown
evm.TU.LG01.1973	purple
evm.TU.LG01.1975	purple
evm.TU.LG01.1976	lightpink4
evm.TU.LG01.1977	magenta
evm.TU.LG01.1978	darkslateblue
evm.TU.LG01.198	bisque4
evm.TU.LG01.1980	indianred4
evm.TU.LG01.1981	darkolivegreen		GRAS	AT4G17230.1	SCARECROW-LIKE 13 SCL13
evm.TU.LG01.1982	magenta
evm.TU.LG01.1987	darkorange2
evm.TU.LG01.1988	green
evm.TU.LG01.199	orangered3
evm.TU.LG01.1996	indianred4
evm.TU.LG01.1997	brown
evm.TU.LG01.2	indianred4
evm.TU.LG01.20	green
evm.TU.LG01.200	lightpink4
evm.TU.LG01.2000	indianred4
evm.TU.LG01.2001	green
evm.TU.LG01.2002	green
evm.TU.LG01.2003	bisque4
evm.TU.LG01.2004	plum2
evm.TU.LG01.2005	darkslateblue
evm.TU.LG01.2007	brown
evm.TU.LG01.2008	indianred4
evm.TU.LG01.2009	darkolivegreen
evm.TU.LG01.201	darkslateblue
evm.TU.LG01.2010	darkolivegreen
evm.TU.LG01.2011	bisque4
evm.TU.LG01.2012	pink
evm.TU.LG01.2013	green
evm.TU.LG01.2014	darkslateblue
evm.TU.LG01.2015	darkgrey
evm.TU.LG01.2016	lightsteelblue1
evm.TU.LG01.2018	pink		bHLH	AT5G54680.1	IAA-LEUCINE RESISTANT3 ILR3;BASIC HELIX-LOOP-HELIX 105 bHLH105
evm.TU.LG01.2019	plum2
evm.TU.LG01.202	brown
evm.TU.LG01.2020	plum2
evm.TU.LG01.2023	green
evm.TU.LG01.2027	green
evm.TU.LG01.2028	indianred4
evm.TU.LG01.203	darkgreen
evm.TU.LG01.2030	darkolivegreen
evm.TU.LG01.2031	darkolivegreen		GRAS	AT5G48150.1	PHYTOCHROME A SIGNAL TRANSDUCTION 1 PAT1
evm.TU.LG01.2033	brown
evm.TU.LG01.2034	darkslateblue
evm.TU.LG01.2035	lightpink4
evm.TU.LG01.2036	darkgreen
evm.TU.LG01.2038	green
evm.TU.LG01.2039	green
evm.TU.LG01.204	green
evm.TU.LG01.2040	bisque4
evm.TU.LG01.2041	lightpink4
evm.TU.LG01.2042	lightsteelblue1
evm.TU.LG01.2043	purple		bHLH	AT3G20640.1	PERICYCLE FACTOR TYPE-A 6 PFA6
evm.TU.LG01.2044	darkolivegreen
evm.TU.LG01.2045	lightpink4
evm.TU.LG01.2046	coral2
evm.TU.LG01.2049	pink
evm.TU.LG01.205	brown
evm.TU.LG01.2050	darkorange2
evm.TU.LG01.2051	magenta
evm.TU.LG01.2052	coral2
evm.TU.LG01.2054	green
evm.TU.LG01.2055	darkslateblue
evm.TU.LG01.2056	lightpink4
evm.TU.LG01.2057	brown
evm.TU.LG01.2058	plum2
evm.TU.LG01.2059	mediumpurple2
evm.TU.LG01.206	orangered3
evm.TU.LG01.2060	green
evm.TU.LG01.2061	yellow4
evm.TU.LG01.2062	purple
evm.TU.LG01.2063	purple
evm.TU.LG01.2064	indianred4
evm.TU.LG01.2066	indianred4
evm.TU.LG01.2067	darkorange2
evm.TU.LG01.2068	indianred4
evm.TU.LG01.2070	green
evm.TU.LG01.2073	navajowhite2
evm.TU.LG01.2075	darkslateblue		NAC	AT4G27410.2
evm.TU.LG01.2079	brown		NAC	AT3G15510.1	NAC DOMAIN CONTAINING PROTEIN 2 NAC2;NAC DOMAIN CONTAINING PROTEIN 2 ATNAC2;ARABIDOPSIS NAC DOMAIN CONTAINING PROTEIN 56 ANAC056;NAC-REGULATED SEED MORPHOLOGY 1 NARS1
evm.TU.LG01.208	darkslateblue
evm.TU.LG01.2082	lavenderblush3
evm.TU.LG01.2083	darkgrey
evm.TU.LG01.2084	green
evm.TU.LG01.2087	darkgrey
evm.TU.LG01.2088	green
evm.TU.LG01.2089	pink
evm.TU.LG01.2093	darkslateblue
evm.TU.LG01.2094	lightpink4
evm.TU.LG01.2095	lightpink4
evm.TU.LG01.2098	magenta
evm.TU.LG01.2099	green
evm.TU.LG01.210	coral2
evm.TU.LG01.2100	pink
evm.TU.LG01.2101	brown
evm.TU.LG01.2102	brown
evm.TU.LG01.2104	coral1
evm.TU.LG01.2105	darkslateblue
evm.TU.LG01.2106	indianred4
evm.TU.LG01.2107	magenta
evm.TU.LG01.2109	coral2
evm.TU.LG01.211	lightpink4
evm.TU.LG01.2111	bisque4
evm.TU.LG01.2112	green
evm.TU.LG01.2113	magenta
evm.TU.LG01.2114	magenta
evm.TU.LG01.2115	magenta
evm.TU.LG01.2116	pink
evm.TU.LG01.212	green
evm.TU.LG01.2121	mediumorchid
evm.TU.LG01.2122	bisque4
evm.TU.LG01.2124	indianred4
evm.TU.LG01.2126	indianred4		bZIP	AT3G58120.1	BZIP61; ATBZIP61
evm.TU.LG01.2127	indianred4
evm.TU.LG01.2128	indianred4
evm.TU.LG01.2129	magenta
evm.TU.LG01.213	indianred4
evm.TU.LG01.2130	bisque4
evm.TU.LG01.2131	green
evm.TU.LG01.2132	lightpink4
evm.TU.LG01.2133	purple
evm.TU.LG01.2134	orangered3
evm.TU.LG01.2135	lightpink4
evm.TU.LG01.2137	indianred4
evm.TU.LG01.2138	pink
evm.TU.LG01.2139	darkslateblue
evm.TU.LG01.214	darkgrey
evm.TU.LG01.2140	pink
evm.TU.LG01.2143	pink
evm.TU.LG01.2144	darkslateblue
evm.TU.LG01.2145	pink
evm.TU.LG01.2146	pink
evm.TU.LG01.2147	green
evm.TU.LG01.2148	brown
evm.TU.LG01.2149	darkslateblue
evm.TU.LG01.215	green
evm.TU.LG01.2150	magenta
evm.TU.LG01.2151	darkgreen
evm.TU.LG01.2152	brown
evm.TU.LG01.2155	indianred4
evm.TU.LG01.2156	darkslateblue
evm.TU.LG01.2158	darkgrey
evm.TU.LG01.216	darkslateblue		MYB_related	AT1G49950.1	TELOMERE REPEAT BINDING FACTOR 1 TRB1;TELOMERE REPEAT BINDING FACTOR 1 ATTRB1
evm.TU.LG01.2160	magenta
evm.TU.LG01.2161	bisque4
evm.TU.LG01.2162	purple
evm.TU.LG01.2163	darkgreen
evm.TU.LG01.2165	bisque4
evm.TU.LG01.2166	brown
evm.TU.LG01.2167	lightpink4
evm.TU.LG01.2168	brown
evm.TU.LG01.2169	indianred4
evm.TU.LG01.217	green
evm.TU.LG01.2170	darkslateblue
evm.TU.LG01.2171	darkorange
evm.TU.LG01.2172	purple
evm.TU.LG01.2174	green
evm.TU.LG01.2176	lightpink4
evm.TU.LG01.2178	brown
evm.TU.LG01.2179	darkorange2
evm.TU.LG01.2189	pink
evm.TU.LG01.2190	darkgrey
evm.TU.LG01.2191	indianred4
evm.TU.LG01.2193	indianred4
evm.TU.LG01.2194	indianred4
evm.TU.LG01.2195	indianred4
evm.TU.LG01.2196	green
evm.TU.LG01.2197	lightpink4
evm.TU.LG01.2198	brown
evm.TU.LG01.22	green
evm.TU.LG01.220	darkorange
evm.TU.LG01.2204	pink
evm.TU.LG01.2205	darkslateblue
evm.TU.LG01.2206	darkorange2
evm.TU.LG01.2208	magenta
evm.TU.LG01.221	indianred4
evm.TU.LG01.2210	bisque4
evm.TU.LG01.2212	lightpink4
evm.TU.LG01.2213	indianred4
evm.TU.LG01.2214	darkgrey
evm.TU.LG01.2215	green
evm.TU.LG01.2216	green
evm.TU.LG01.2219	green
evm.TU.LG01.222	brown
evm.TU.LG01.2220	brown
evm.TU.LG01.2221	darkorange
evm.TU.LG01.2222	darkslateblue
evm.TU.LG01.2223	purple
evm.TU.LG01.2224	brown
evm.TU.LG01.2225	pink
evm.TU.LG01.2226	brown
evm.TU.LG01.2228	pink
evm.TU.LG01.223	purple
evm.TU.LG01.2231	indianred4
evm.TU.LG01.2232	lightpink4
evm.TU.LG01.2237	bisque4
evm.TU.LG01.2238	green
evm.TU.LG01.2239	brown
evm.TU.LG01.224	bisque4
evm.TU.LG01.2240	plum2
evm.TU.LG01.2241	indianred4
evm.TU.LG01.2242	brown
evm.TU.LG01.2243	lavenderblush3
evm.TU.LG01.2244	brown
evm.TU.LG01.2245	indianred4
evm.TU.LG01.2249	indianred4
evm.TU.LG01.225	darkslateblue
evm.TU.LG01.2250	darkorange2		MYB	AT3G18100.1	MYB DOMAIN PROTEIN 4R1 MYB4R1;MYB DOMAIN PROTEIN 4R1 AtMYB4R1
evm.TU.LG01.2251	pink
evm.TU.LG01.2253	darkslateblue
evm.TU.LG01.2254	green
evm.TU.LG01.2255	lightpink4
evm.TU.LG01.2256	darkslateblue
evm.TU.LG01.2259	green
evm.TU.LG01.226	brown
evm.TU.LG01.2260	darkslateblue
evm.TU.LG01.2261	lightpink4
evm.TU.LG01.2262	darkslateblue
evm.TU.LG01.2263	darkslateblue
evm.TU.LG01.2264	darkgreen
evm.TU.LG01.2265	plum2
evm.TU.LG01.2266	orangered3
evm.TU.LG01.2267	coral2
evm.TU.LG01.2268	darkolivegreen
evm.TU.LG01.2270	green
evm.TU.LG01.2271	darkslateblue
evm.TU.LG01.2273	green
evm.TU.LG01.2274	coral2
evm.TU.LG01.2275	darkslateblue
evm.TU.LG01.2276	pink
evm.TU.LG01.2277	magenta
evm.TU.LG01.2278	darkslateblue
evm.TU.LG01.2279	mediumorchid
evm.TU.LG01.228	brown
evm.TU.LG01.2280	brown
evm.TU.LG01.2281	darkgreen
evm.TU.LG01.2283	pink
evm.TU.LG01.2284	bisque4
evm.TU.LG01.2285	pink
evm.TU.LG01.2287	brown
evm.TU.LG01.2289	darkgrey
evm.TU.LG01.2290	darkslateblue
evm.TU.LG01.2291	darkslateblue
evm.TU.LG01.2292	green
evm.TU.LG01.2295	darkslateblue
evm.TU.LG01.2298	green
evm.TU.LG01.2299	green
evm.TU.LG01.23	darkslateblue
evm.TU.LG01.230	darkorange2
evm.TU.LG01.2300	indianred4
evm.TU.LG01.2301	green
evm.TU.LG01.2303	darkgrey
evm.TU.LG01.2304	green
evm.TU.LG01.2306	green		LBD	AT3G02550.1	LOB DOMAIN-CONTAINING PROTEIN 41 LBD41
evm.TU.LG01.2307	darkorange2		ERF	AT1G71130.1	ETHYLENE RESPONSE FACTOR 70 ERF070; ATERF070;CYTOKININ RESPONSE FACTOR 8 CRF8
evm.TU.LG01.2308	green
evm.TU.LG01.2309	darkgreen
evm.TU.LG01.231	coral2
evm.TU.LG01.2312	orangered3
evm.TU.LG01.2313	darkgreen
evm.TU.LG01.2315	indianred4
evm.TU.LG01.2318	darkgreen
evm.TU.LG01.2320	brown
evm.TU.LG01.2324	green
evm.TU.LG01.2325	purple
evm.TU.LG01.2326	darkslateblue
evm.TU.LG01.2327	purple
evm.TU.LG01.2328	magenta
evm.TU.LG01.2329	navajowhite2
evm.TU.LG01.233	brown
evm.TU.LG01.2331	brown
evm.TU.LG01.2333	pink
evm.TU.LG01.2334	pink
evm.TU.LG01.2337	darkslateblue
evm.TU.LG01.2338	darkslateblue
evm.TU.LG01.2339	pink
evm.TU.LG01.2340	darkorange
evm.TU.LG01.2341	brown
evm.TU.LG01.2343	darkslateblue
evm.TU.LG01.2344	purple
evm.TU.LG01.2345	green
evm.TU.LG01.2346	green
evm.TU.LG01.2347	mediumorchid
evm.TU.LG01.235	darkorange2
evm.TU.LG01.2350	brown
evm.TU.LG01.2352	darkslateblue
evm.TU.LG01.2353	darkgrey
evm.TU.LG01.2354	lightpink4
evm.TU.LG01.2355	darkslateblue
evm.TU.LG01.2356	darkolivegreen
evm.TU.LG01.2357	green
evm.TU.LG01.2359	lightpink4
evm.TU.LG01.2360	green
evm.TU.LG01.2361	green
evm.TU.LG01.2362	darkorange
evm.TU.LG01.2364	brown
evm.TU.LG01.2365	brown
evm.TU.LG01.2366	plum2
evm.TU.LG01.2367	green
evm.TU.LG01.2368	green
evm.TU.LG01.237	green
evm.TU.LG01.2370	bisque4
evm.TU.LG01.2371	pink
evm.TU.LG01.2372	brown
evm.TU.LG01.2373	mediumorchid
evm.TU.LG01.2374	coral2
evm.TU.LG01.2375	firebrick4
evm.TU.LG01.2376	coral2
evm.TU.LG01.238	green
evm.TU.LG01.2380	bisque4
evm.TU.LG01.2381	brown
evm.TU.LG01.2382	brown
evm.TU.LG01.2383	purple
evm.TU.LG01.2384	pink
evm.TU.LG01.2385	darkorange2
evm.TU.LG01.2387	green
evm.TU.LG01.239	antiquewhite4
evm.TU.LG01.2396	darkslateblue
evm.TU.LG01.2397	coral1
evm.TU.LG01.24	darkorange2
evm.TU.LG01.240	darkslateblue
evm.TU.LG01.2402	indianred4
evm.TU.LG01.2403	plum2
evm.TU.LG01.2405	bisque4
evm.TU.LG01.2406	bisque4
evm.TU.LG01.2408	bisque4
evm.TU.LG01.2409	coral2
evm.TU.LG01.241	darkslateblue
evm.TU.LG01.2410	green
evm.TU.LG01.2411	green
evm.TU.LG01.2413	darkslateblue
evm.TU.LG01.2414	brown
evm.TU.LG01.2415	pink
evm.TU.LG01.2419	indianred4
evm.TU.LG01.242	darkslateblue		WOX	AT1G46480.1	WUSCHEL RELATED HOMEOBOX 4 WOX4
evm.TU.LG01.2420	brown
evm.TU.LG01.2421	brown
evm.TU.LG01.2422	pink		E2F/DP	AT5G03415.1	ATDPB; DPB
evm.TU.LG01.2423	darkslateblue
evm.TU.LG01.2424	pink
evm.TU.LG01.2425	skyblue1
evm.TU.LG01.2426	mediumorchid
evm.TU.LG01.2427	indianred4
evm.TU.LG01.2428	darkgreen
evm.TU.LG01.2429	pink
evm.TU.LG01.243	green
evm.TU.LG01.2430	pink
evm.TU.LG01.2431	lightpink4
evm.TU.LG01.2433	bisque4
evm.TU.LG01.2434	purple
evm.TU.LG01.2435	indianred4
evm.TU.LG01.2438	plum2
evm.TU.LG01.244	lavenderblush3
evm.TU.LG01.2440	indianred4		LBD	AT5G63090.2
evm.TU.LG01.2441	darkorange2
evm.TU.LG01.2442	darkgreen
evm.TU.LG01.2443	brown
evm.TU.LG01.2447	darkgreen
evm.TU.LG01.245	darkslateblue
evm.TU.LG01.2450	brown
evm.TU.LG01.2451	indianred4
evm.TU.LG01.2452	antiquewhite4
evm.TU.LG01.2453	brown
evm.TU.LG01.2454	brown
evm.TU.LG01.2455	green
evm.TU.LG01.2457	green
evm.TU.LG01.2458	darkorange2
evm.TU.LG01.2459	darkslateblue
evm.TU.LG01.246	brown
evm.TU.LG01.2464	darkgrey
evm.TU.LG01.2465	green
evm.TU.LG01.2466	green
evm.TU.LG01.2468	orangered3
evm.TU.LG01.2469	brown
evm.TU.LG01.247	darkslateblue
evm.TU.LG01.2471	green
evm.TU.LG01.2472	darkgreen
evm.TU.LG01.2474	brown
evm.TU.LG01.2475	lightpink4
evm.TU.LG01.2476	darkslateblue
evm.TU.LG01.2477	pink
evm.TU.LG01.2478	darkslateblue
evm.TU.LG01.2479	magenta
evm.TU.LG01.248	orangered3
evm.TU.LG01.2480	firebrick4
evm.TU.LG01.2481	darkslateblue
evm.TU.LG01.2482	pink
evm.TU.LG01.2483	indianred4
evm.TU.LG01.2484	darkslateblue
evm.TU.LG01.2485	green
evm.TU.LG01.2486	indianred4
evm.TU.LG01.2487	brown
evm.TU.LG01.2488	brown
evm.TU.LG01.2489	purple
evm.TU.LG01.249	darkslateblue
evm.TU.LG01.2490	green
evm.TU.LG01.2493	navajowhite2
evm.TU.LG01.2494	firebrick4
evm.TU.LG01.2496	indianred4
evm.TU.LG01.2497	darkslateblue
evm.TU.LG01.2498	brown
evm.TU.LG01.2499	lightpink4
evm.TU.LG01.25	brown
evm.TU.LG01.250	green
evm.TU.LG01.2502	bisque4
evm.TU.LG01.2503	pink
evm.TU.LG01.2504	bisque4
evm.TU.LG01.2505	indianred4
evm.TU.LG01.2506	brown
evm.TU.LG01.2507	brown
evm.TU.LG01.251	indianred4
evm.TU.LG01.2510	magenta
evm.TU.LG01.2515	coral2
evm.TU.LG01.2519	darkslateblue
evm.TU.LG01.252	brown
evm.TU.LG01.2520	lightpink4
evm.TU.LG01.2521	green
evm.TU.LG01.2522	green
evm.TU.LG01.2523	green
evm.TU.LG01.2524	indianred4
evm.TU.LG01.2525	orangered3
evm.TU.LG01.2526	darkorange2
evm.TU.LG01.2527	darkgreen
evm.TU.LG01.2528	brown
evm.TU.LG01.2529	brown
evm.TU.LG01.2530	green
evm.TU.LG01.2532	darkgrey
evm.TU.LG01.2533	lightpink4
evm.TU.LG01.2535	brown
evm.TU.LG01.2537	yellow4
evm.TU.LG01.2538	antiquewhite4
evm.TU.LG01.2539	green
evm.TU.LG01.254	green
evm.TU.LG01.2540	green		E2F/DP	AT3G48160.2	DP-E2F-LIKE 1 DEL1; E2FE;E2F-LIKE 3 E2L3
evm.TU.LG01.2541	darkslateblue
evm.TU.LG01.2543	darkslateblue
evm.TU.LG01.2544	darkorange2
evm.TU.LG01.2545	green
evm.TU.LG01.2546	green
evm.TU.LG01.2547	darkslateblue
evm.TU.LG01.2548	green
evm.TU.LG01.2549	green
evm.TU.LG01.255	green
evm.TU.LG01.2550	orangered3
evm.TU.LG01.2552	pink
evm.TU.LG01.2553	lavenderblush3
evm.TU.LG01.2555	pink
evm.TU.LG01.2556	darkslateblue
evm.TU.LG01.2557	bisque4
evm.TU.LG01.2558	green		MYB_related	AT1G19000.1
evm.TU.LG01.2559	indianred4
evm.TU.LG01.256	brown
evm.TU.LG01.2560	indianred4
evm.TU.LG01.2561	green
evm.TU.LG01.2562	indianred4		bHLH	AT5G62610.1
evm.TU.LG01.2563	mediumpurple2
evm.TU.LG01.2566	purple
evm.TU.LG01.2567	lightpink4
evm.TU.LG01.2568	brown
evm.TU.LG01.2571	indianred4
evm.TU.LG01.2577	brown
evm.TU.LG01.2578	green
evm.TU.LG01.258	darkorange2
evm.TU.LG01.2581	indianred4
evm.TU.LG01.2582	indianred4
evm.TU.LG01.2583	darkslateblue
evm.TU.LG01.2584	lightsteelblue1
evm.TU.LG01.2585	indianred4
evm.TU.LG01.2586	lavenderblush3
evm.TU.LG01.2588	green
evm.TU.LG01.2589	darkorange
evm.TU.LG01.259	darkslateblue		C3H	AT4G02560.2
evm.TU.LG01.2591	darkorange
evm.TU.LG01.2594	coral2
evm.TU.LG01.2595	pink
evm.TU.LG01.2596	darkolivegreen
evm.TU.LG01.2599	brown
evm.TU.LG01.260	darkslateblue
evm.TU.LG01.2600	green		HD-ZIP	AT3G01470.1	HD-ZIP-1;ARABIDOPSIS THALIANA HOMEOBOX 1 ATHB1;HOMEOBOX 1 ATHB-1;HOMEOBOX 1 HB-1;HOMEODOMAIN PROTEIN FROM ARABIDOIPSIS THALIANA 5 HAT5
evm.TU.LG01.2601	darkgreen
evm.TU.LG01.2602	pink
evm.TU.LG01.2605	green
evm.TU.LG01.2607	lightpink4
evm.TU.LG01.2608	purple
evm.TU.LG01.261	darkslateblue
evm.TU.LG01.2611	green
evm.TU.LG01.2616	purple
evm.TU.LG01.2617	green		bHLH	AT3G47640.2
evm.TU.LG01.2618	bisque4
evm.TU.LG01.2619	green
evm.TU.LG01.262	darkslateblue
evm.TU.LG01.2621	darkslateblue
evm.TU.LG01.2624	pink
evm.TU.LG01.2625	indianred4
evm.TU.LG01.2626	indianred4
evm.TU.LG01.2629	green
evm.TU.LG01.263	indianred4
evm.TU.LG01.2630	purple
evm.TU.LG01.2631	pink		MYB	AT3G47600.1	MYB DOMAIN PROTEIN 94 ATMYB94; ATMYBCP70;MYB DOMAIN PROTEIN 94 MYB94
evm.TU.LG01.2632	brown
evm.TU.LG01.2633	brown
evm.TU.LG01.2634	indianred4
evm.TU.LG01.2635	darkslateblue
evm.TU.LG01.2637	yellow4
evm.TU.LG01.264	lightpink4		bHLH	AT4G36930.1	SPATULA SPT
evm.TU.LG01.2641	purple		Dof	AT5G39660.1	CYCLING DOF FACTOR 2 CDF2
evm.TU.LG01.2642	green
evm.TU.LG01.2643	pink
evm.TU.LG01.2644	purple
evm.TU.LG01.2645	green
evm.TU.LG01.2647	darkorange
evm.TU.LG01.2648	pink
evm.TU.LG01.2649	lightpink4
evm.TU.LG01.265	indianred4
evm.TU.LG01.2651	lightpink4
evm.TU.LG01.2652	indianred4
evm.TU.LG01.2653	indianred4
evm.TU.LG01.2654	lightpink4
evm.TU.LG01.2656	indianred4
evm.TU.LG01.2657	skyblue1
evm.TU.LG01.2659	magenta
evm.TU.LG01.266	bisque4
evm.TU.LG01.2660	brown		NAC	AT5G61430.1	NAC5;NAC DOMAIN CONTAINING PROTEIN 100 ANAC100; ATNAC5;NAC DOMAIN CONTAINING PROTEIN 100 NAC100
evm.TU.LG01.2661	darkslateblue
evm.TU.LG01.2662	indianred4
evm.TU.LG01.2663	brown
evm.TU.LG01.2664	green
evm.TU.LG01.2665	darkslateblue
evm.TU.LG01.2666	purple
evm.TU.LG01.2667	darkslateblue
evm.TU.LG01.2668	green
evm.TU.LG01.2669	green
evm.TU.LG01.267	bisque4
evm.TU.LG01.2670	brown
evm.TU.LG01.2674	darkslateblue
evm.TU.LG01.2675	pink
evm.TU.LG01.2676	darkolivegreen
evm.TU.LG01.2677	pink
evm.TU.LG01.2678	darkslateblue
evm.TU.LG01.268	bisque4
evm.TU.LG01.2680	green
evm.TU.LG01.2681	purple		bHLH	AT4G00050.1	UNFERTILIZED EMBRYO SAC 10 UNE10;PHYTOCHROME INTERACTING FACTOR 8 PIF8
evm.TU.LG01.2682	purple
evm.TU.LG01.2683	skyblue1
evm.TU.LG01.2684	coral2
evm.TU.LG01.2686	purple
evm.TU.LG01.2688	firebrick4
evm.TU.LG01.2689	darkorange2
evm.TU.LG01.2690	plum2
evm.TU.LG01.2691	darkslateblue		C3H	AT3G48440.1	ATC3H43
evm.TU.LG01.2692	darkslateblue
evm.TU.LG01.2694	darkolivegreen
evm.TU.LG01.2695	orangered3
evm.TU.LG01.2697	green
evm.TU.LG01.2698	darkslateblue
evm.TU.LG01.2699	green
evm.TU.LG01.27	magenta
evm.TU.LG01.2700	coral2
evm.TU.LG01.2701	brown
evm.TU.LG01.2702	plum2
evm.TU.LG01.2703	darkslateblue
evm.TU.LG01.2704	darkorange2
evm.TU.LG01.2706	orangered3
evm.TU.LG01.2707	darkslateblue
evm.TU.LG01.2709	darkorange2
evm.TU.LG01.271	darkslateblue		bZIP	AT1G45249.1
evm.TU.LG01.2710	purple
evm.TU.LG01.2711	coral2
evm.TU.LG01.2712	brown
evm.TU.LG01.2713	magenta
evm.TU.LG01.2714	brown		TCP	AT3G18550.2
evm.TU.LG01.2715	bisque4
evm.TU.LG01.2716	pink
evm.TU.LG01.2717	darkslateblue
evm.TU.LG01.2719	coral2
evm.TU.LG01.272	orangered3
evm.TU.LG01.2720	darkslateblue
evm.TU.LG01.2721	darkgrey
evm.TU.LG01.2722	green
evm.TU.LG01.2723	coral2
evm.TU.LG01.2725	purple
evm.TU.LG01.2726	coral2
evm.TU.LG01.2727	brown
evm.TU.LG01.2728	lightpink4
evm.TU.LG01.2729	darkslateblue
evm.TU.LG01.2730	bisque4
evm.TU.LG01.2732	indianred4
evm.TU.LG01.2733	green
evm.TU.LG01.2734	bisque4
evm.TU.LG01.2736	bisque4
evm.TU.LG01.2737	lightpink4
evm.TU.LG01.2738	darkslateblue
evm.TU.LG01.2739	darkorange
evm.TU.LG01.2740	darkslateblue		ARF	AT5G62000.3
evm.TU.LG01.2741	brown		bHLH	AT3G26744.1	SCREAM;A. THALIANA INDUCER OF CBP EXPRESSION 1 ATICE1;SCREAM SCRM;INDUCER OF CBF EXPRESSION 1 ICE1
evm.TU.LG01.2742	darkslateblue
evm.TU.LG01.2743	darkslateblue
evm.TU.LG01.2744	darkslateblue
evm.TU.LG01.2745	plum2
evm.TU.LG01.2747	mediumorchid
evm.TU.LG01.2748	green
evm.TU.LG01.2749	orangered3
evm.TU.LG01.275	darkgreen
evm.TU.LG01.2751	coral2
evm.TU.LG01.2752	brown		bHLH	AT5G50915.2
evm.TU.LG01.2753	green
evm.TU.LG01.2754	pink
evm.TU.LG01.2755	pink
evm.TU.LG01.2756	indianred4
evm.TU.LG01.2757	darkslateblue
evm.TU.LG01.2758	green
evm.TU.LG01.2759	orangered3
evm.TU.LG01.276	darkgrey
evm.TU.LG01.2760	pink
evm.TU.LG01.2761	green
evm.TU.LG01.2762	antiquewhite4
evm.TU.LG01.2763	pink		NAC	AT2G33480.1	NAC DOMAIN CONTAINING PROTEIN 41 NAC041;NAC DOMAIN CONTAINING PROTEIN 41 ANAC041
evm.TU.LG01.2764	green
evm.TU.LG01.2765	skyblue1
evm.TU.LG01.2766	purple
evm.TU.LG01.2767	darkgreen
evm.TU.LG01.2768	bisque4
evm.TU.LG01.277	darkgreen
evm.TU.LG01.2770	darkslateblue
evm.TU.LG01.2771	pink
evm.TU.LG01.2772	indianred4
evm.TU.LG01.2773	darkorange
evm.TU.LG01.2774	lightpink4
evm.TU.LG01.2776	darkslateblue
evm.TU.LG01.2779	pink		TCP	AT3G27010.1	ATTCP20;ARABIDOPSIS THALIANA TEOSINTE BRANCHED 1, CYCLOIDEA, PCF TCP-DOMAIN FAMILY PROTEIN 20 AT-TCP20; PCF1;TEOSINTE BRANCHED 1, CYCLOIDEA, PCF TCP-DOMAIN FAMILY PROTEIN 20 TCP20
evm.TU.LG01.278	darkorange		SBP	AT1G20980.1	SQUAMOSA PROMOTER BINDING PROTEIN-LIKE 14 ATSPL14;SQUAMOSA PROMOTER BINDING PROTEIN-LIKE 14 SPL14; FBR6; SPL1R2
evm.TU.LG01.2780	brown
evm.TU.LG01.2781	darkgreen		WRKY	AT5G13080.1	WRKY DNA-BINDING PROTEIN 75 WRKY75;ARABIDOPSIS THALIANA WRKY DNA-BINDING PROTEIN 75 ATWRKY75
evm.TU.LG01.2782	green
evm.TU.LG01.2783	coral2
evm.TU.LG01.2784	darkorange2
evm.TU.LG01.2785	indianred4
evm.TU.LG01.2786	brown		MIKC_MADS	AT4G09960.2
evm.TU.LG01.2787	indianred4
evm.TU.LG01.2788	darkslateblue
evm.TU.LG01.2789	darkslateblue
evm.TU.LG01.279	green
evm.TU.LG01.2790	pink
evm.TU.LG01.2791	darkslateblue
evm.TU.LG01.2792	darkgrey		NF-YC	AT3G48590.1	NUCLEAR FACTOR Y, SUBUNIT C1 NF-YC1; ATHAP5A; HAP5A
evm.TU.LG01.2793	darkolivegreen
evm.TU.LG01.2794	green
evm.TU.LG01.2795	darkorange
evm.TU.LG01.2796	bisque4
evm.TU.LG01.2797	pink
evm.TU.LG01.2798	brown
evm.TU.LG01.2799	orangered3
evm.TU.LG01.28	purple
evm.TU.LG01.280	darkslateblue
evm.TU.LG01.2800	darkslateblue
evm.TU.LG01.2801	magenta
evm.TU.LG01.2803	lavenderblush3
evm.TU.LG01.2804	green
evm.TU.LG01.2806	pink
evm.TU.LG01.2807	green
evm.TU.LG01.2809	green
evm.TU.LG01.2810	pink		Trihelix	AT5G63420.1	RNJ;EMBRYO DEFECTIVE 2746 emb2746;RIBONUCLEASE J ATRNJ
evm.TU.LG01.2811	brown
evm.TU.LG01.2812	darkslateblue
evm.TU.LG01.2813	indianred4
evm.TU.LG01.2814	mediumpurple2
evm.TU.LG01.2815	pink
evm.TU.LG01.2817	brown
evm.TU.LG01.282	green
evm.TU.LG01.2820	brown
evm.TU.LG01.2821	brown
evm.TU.LG01.2822	coral2
evm.TU.LG01.2823	darkslateblue
evm.TU.LG01.2824	darkslateblue
evm.TU.LG01.2825	darkslateblue
evm.TU.LG01.2826	purple
evm.TU.LG01.2827	coral2
evm.TU.LG01.2828	green
evm.TU.LG01.2829	green
evm.TU.LG01.283	darkslateblue
evm.TU.LG01.2830	pink
evm.TU.LG01.2831	darkgrey
evm.TU.LG01.2832	darkslateblue
evm.TU.LG01.2833	lightpink4
evm.TU.LG01.2834	brown
evm.TU.LG01.2835	pink
evm.TU.LG01.2836	darkgrey
evm.TU.LG01.2837	darkgrey
evm.TU.LG01.284	bisque4
evm.TU.LG01.2840	lightpink4
evm.TU.LG01.2841	darkgrey
evm.TU.LG01.2842	darkorange		C2H2	AT4G06634.1	ATYY1;YIN YANG 1 YY1
evm.TU.LG01.2843	darkslateblue
evm.TU.LG01.2844	green
evm.TU.LG01.2845	orangered3
evm.TU.LG01.2846	darkgreen		HSF	AT3G22830.1	HEAT SHOCK TRANSCRIPTION FACTOR A6B HSFA6B;ARABIDOPSIS THALIANA HEAT SHOCK TRANSCRIPTION FACTOR A6B AT-HSFA6B
evm.TU.LG01.2847	orangered3
evm.TU.LG01.2849	darkgrey
evm.TU.LG01.285	green
evm.TU.LG01.2850	darkslateblue
evm.TU.LG01.2851	darkslateblue
evm.TU.LG01.2852	lightpink4
evm.TU.LG01.2853	indianred4
evm.TU.LG01.2855	brown
evm.TU.LG01.2856	green
evm.TU.LG01.2858	darkslateblue
evm.TU.LG01.2859	skyblue1
evm.TU.LG01.286	skyblue1		bZIP	AT1G42990.1	BASIC REGION/LEUCINE ZIPPER MOTIF 60 BZIP60;BBASIC REGION/LEUCINE ZIPPER MOTIF 60 BZIP60;BASIC REGION/LEUCINE ZIPPER MOTIF 60 ATBZIP60
evm.TU.LG01.2860	purple
evm.TU.LG01.2861	darkorange2
evm.TU.LG01.2862	indianred4
evm.TU.LG01.2863	mediumpurple2		bHLH	AT4G02590.2
evm.TU.LG01.2865	yellow4
evm.TU.LG01.2866	green
evm.TU.LG01.2867	brown
evm.TU.LG01.2868	green
evm.TU.LG01.2869	pink
evm.TU.LG01.287	coral2
evm.TU.LG01.2870	purple
evm.TU.LG01.2872	brown
evm.TU.LG01.2873	lightpink4
evm.TU.LG01.2874	pink
evm.TU.LG01.2877	darkgrey		WRKY	AT2G30590.1	WRKY DNA-BINDING PROTEIN 21 WRKY21
evm.TU.LG01.2878	pink
evm.TU.LG01.2879	darkslateblue
evm.TU.LG01.288	skyblue1
evm.TU.LG01.2881	darkgreen
evm.TU.LG01.2884	orangered3
evm.TU.LG01.2885	pink
evm.TU.LG01.2886	indianred4
evm.TU.LG01.2887	indianred4
evm.TU.LG01.2888	indianred4
evm.TU.LG01.2889	brown		bHLH	AT4G16430.1	BHLH003;JASMONATE ASSOCIATED MYC2 LIKE 3 JAM3; BHLH3; BHLH03
evm.TU.LG01.289	lightpink4
evm.TU.LG01.2892	bisque4
evm.TU.LG01.2894	brown		LBD	AT3G58190.1	LATERAL ORGAN BOUNDARIES-DOMAIN 29 LBD29;ASYMMETRIC LEAVES 2-LIKE 16 ASL16
evm.TU.LG01.2895	darkslateblue
evm.TU.LG01.2898	pink
evm.TU.LG01.29	darkolivegreen
evm.TU.LG01.290	purple
evm.TU.LG01.2901	indianred4
evm.TU.LG01.2902	indianred4
evm.TU.LG01.2904	coral2
evm.TU.LG01.2906	coral2
evm.TU.LG01.2909	green
evm.TU.LG01.291	pink
evm.TU.LG01.2910	lightsteelblue1
evm.TU.LG01.2911	indianred4
evm.TU.LG01.2912	navajowhite2
evm.TU.LG01.2913	lavenderblush3
evm.TU.LG01.2914	coral2
evm.TU.LG01.2915	purple
evm.TU.LG01.2916	magenta
evm.TU.LG01.2918	darkslateblue
evm.TU.LG01.2919	coral2
evm.TU.LG01.292	darkgrey
evm.TU.LG01.2920	green
evm.TU.LG01.2922	purple
evm.TU.LG01.2923	indianred4
evm.TU.LG01.2924	brown
evm.TU.LG01.2925	green
evm.TU.LG01.2926	bisque4
evm.TU.LG01.2927	green
evm.TU.LG01.2928	darkslateblue
evm.TU.LG01.293	darkorange2
evm.TU.LG01.2931	darkslateblue
evm.TU.LG01.2932	brown		MYB	AT2G47460.1	PRODUCTION OF FLAVONOL GLYCOSIDES 1 PFG1;MYB DOMAIN PROTEIN 12 MYB12;MYB DOMAIN PROTEIN 12 ATMYB12
evm.TU.LG01.2933	green
evm.TU.LG01.2934	green
evm.TU.LG01.2935	indianred4
evm.TU.LG01.2936	brown
evm.TU.LG01.2937	pink
evm.TU.LG01.2938	lightsteelblue1
evm.TU.LG01.2939	green
evm.TU.LG01.294	indianred4
evm.TU.LG01.2940	brown
evm.TU.LG01.2941	lightpink4
evm.TU.LG01.295	pink
evm.TU.LG01.296	bisque4
evm.TU.LG01.297	brown
evm.TU.LG01.299	brown
evm.TU.LG01.3	green
evm.TU.LG01.300	magenta
evm.TU.LG01.301	green
evm.TU.LG01.302	darkgrey
evm.TU.LG01.304	indianred4
evm.TU.LG01.307	darkgreen
evm.TU.LG01.308	pink
evm.TU.LG01.309	brown
evm.TU.LG01.310	darkorange2
evm.TU.LG01.311	bisque4
evm.TU.LG01.312	coral2
evm.TU.LG01.313	darkorange2
evm.TU.LG01.314	darkslateblue
evm.TU.LG01.315	brown
evm.TU.LG01.316	mediumpurple2
evm.TU.LG01.317	darkslateblue
evm.TU.LG01.318	coral2
evm.TU.LG01.319	indianred4
evm.TU.LG01.32	indianred4
evm.TU.LG01.320	pink
evm.TU.LG01.321	indianred4
evm.TU.LG01.322	bisque4
evm.TU.LG01.323	antiquewhite4
evm.TU.LG01.324	indianred4
evm.TU.LG01.325	darkslateblue
evm.TU.LG01.326	coral2
evm.TU.LG01.327	darkslateblue
evm.TU.LG01.328	darkorange2
evm.TU.LG01.329	brown
evm.TU.LG01.33	bisque4
evm.TU.LG01.330	lightpink4
evm.TU.LG01.331	green
evm.TU.LG01.337	pink		SBP	AT3G15270.1	SQUAMOSA PROMOTER BINDING PROTEIN-LIKE 5 SPL5
evm.TU.LG01.338	coral2
evm.TU.LG01.339	bisque4
evm.TU.LG01.34	pink
evm.TU.LG01.340	orangered3
evm.TU.LG01.341	lightsteelblue1		C3H	AT2G33835.1	ATC3H27;FRIGIDA-ESSENTIAL 1 FES1
evm.TU.LG01.343	indianred4
evm.TU.LG01.344	pink
evm.TU.LG01.345	darkgreen		ERF	AT1G28360.1	ETHYLENE RESPONSE FACTOR12 ERF12;ERF DOMAIN PROTEIN 12 ERF12;ERF DOMAIN PROTEIN 12 ATERF12
evm.TU.LG01.346	indianred4
evm.TU.LG01.349	firebrick4		ERF	AT5G44210.1	ERF DOMAIN PROTEIN 9 ERF9;ERF DOMAIN PROTEIN 9 ATERF9;ERF DOMAIN PROTEIN- 9 ATERF-9
evm.TU.LG01.350	green
evm.TU.LG01.354	green
evm.TU.LG01.355	brown
evm.TU.LG01.356	green
evm.TU.LG01.357	green
evm.TU.LG01.358	darkslateblue
evm.TU.LG01.359	bisque4
evm.TU.LG01.360	brown
evm.TU.LG01.361	darkslateblue
evm.TU.LG01.362	green
evm.TU.LG01.363	darkslateblue
evm.TU.LG01.364	orangered3
evm.TU.LG01.365	pink
evm.TU.LG01.366	orangered3
evm.TU.LG01.367	darkslateblue
evm.TU.LG01.368	darkslateblue		ARF	AT2G33860.1	ETTIN ETT;AUXIN RESPONSE TRANSCRIPTION FACTOR 3 ARF3
evm.TU.LG01.369	darkslateblue
evm.TU.LG01.370	darkslateblue		VOZ	AT1G28520.2
evm.TU.LG01.373	green
evm.TU.LG01.376	green
evm.TU.LG01.377	coral2
evm.TU.LG01.378	purple
evm.TU.LG01.379	purple
evm.TU.LG01.380	green
evm.TU.LG01.382	green
evm.TU.LG01.383	mediumorchid
evm.TU.LG01.388	darkgreen
evm.TU.LG01.390	coral2
evm.TU.LG01.391	pink
evm.TU.LG01.392	darkslateblue
evm.TU.LG01.393	indianred4
evm.TU.LG01.396	indianred4
evm.TU.LG01.397	darkgrey
evm.TU.LG01.398	pink
evm.TU.LG01.4	lightpink4
evm.TU.LG01.40	brown
evm.TU.LG01.400	darkslateblue
evm.TU.LG01.401	coral2
evm.TU.LG01.402	darkslateblue
evm.TU.LG01.405	brown
evm.TU.LG01.406	darkgrey
evm.TU.LG01.407	brown
evm.TU.LG01.408	coral2
evm.TU.LG01.409	darkslateblue
evm.TU.LG01.412	darkslateblue
evm.TU.LG01.413	mediumorchid
evm.TU.LG01.414	lightpink4
evm.TU.LG01.417	pink
evm.TU.LG01.418	indianred4
evm.TU.LG01.419	orangered3
evm.TU.LG01.42	purple
evm.TU.LG01.424	pink
evm.TU.LG01.425	green
evm.TU.LG01.427	indianred4
evm.TU.LG01.428	green
evm.TU.LG01.429	brown
evm.TU.LG01.43	darkorange2
evm.TU.LG01.432	darkslateblue
evm.TU.LG01.434	darkgreen
evm.TU.LG01.435	purple
evm.TU.LG01.436	bisque4
evm.TU.LG01.438	darkslateblue		C2H2	AT1G72050.1
evm.TU.LG01.439	darkgrey
evm.TU.LG01.44	purple
evm.TU.LG01.441	indianred4		LSD	AT4G20380.2
evm.TU.LG01.442	pink
evm.TU.LG01.445	green
evm.TU.LG01.446	pink
evm.TU.LG01.447	coral2
evm.TU.LG01.450	darkslateblue
evm.TU.LG01.451	plum2
evm.TU.LG01.452	indianred4
evm.TU.LG01.455	bisque4
evm.TU.LG01.459	brown
evm.TU.LG01.461	brown
evm.TU.LG01.467	brown
evm.TU.LG01.468	yellow4
evm.TU.LG01.47	brown
evm.TU.LG01.470	darkslateblue
evm.TU.LG01.471	bisque4
evm.TU.LG01.474	darkorange2
evm.TU.LG01.475	darkslateblue
evm.TU.LG01.476	magenta
evm.TU.LG01.477	green
evm.TU.LG01.479	darkorange2
evm.TU.LG01.48	darkslateblue
evm.TU.LG01.480	darkslateblue
evm.TU.LG01.482	green
evm.TU.LG01.483	darkorange
evm.TU.LG01.484	brown
evm.TU.LG01.485	lightsteelblue1
evm.TU.LG01.486	green
evm.TU.LG01.488	darkgreen
evm.TU.LG01.489	darkgreen
evm.TU.LG01.49	pink
evm.TU.LG01.492	darkslateblue
evm.TU.LG01.493	bisque4
evm.TU.LG01.496	plum2
evm.TU.LG01.497	indianred4
evm.TU.LG01.498	darkslateblue
evm.TU.LG01.5	brown
evm.TU.LG01.50	darkslateblue
evm.TU.LG01.505	lightpink4
evm.TU.LG01.506	darkslateblue
evm.TU.LG01.507	green
evm.TU.LG01.508	brown
evm.TU.LG01.51	darkslateblue
evm.TU.LG01.510	green
evm.TU.LG01.511	green
evm.TU.LG01.513	darkslateblue
evm.TU.LG01.514	green
evm.TU.LG01.515	mediumpurple2
evm.TU.LG01.516	darkgrey
evm.TU.LG01.517	magenta
evm.TU.LG01.518	antiquewhite4
evm.TU.LG01.52	darkorange2
evm.TU.LG01.520	purple
evm.TU.LG01.522	coral2
evm.TU.LG01.524	indianred4
evm.TU.LG01.526	green
evm.TU.LG01.528	darkslateblue
evm.TU.LG01.530	lightpink4
evm.TU.LG01.531	darkslateblue
evm.TU.LG01.532	green
evm.TU.LG01.535	darkgrey
evm.TU.LG01.536	darkgrey
evm.TU.LG01.537	darkslateblue
evm.TU.LG01.538	purple
evm.TU.LG01.54	indianred4
evm.TU.LG01.541	darkgreen		G2-like	AT4G28610.1	PHOSPHATE STARVATION RESPONSE 1 PHR1; AtPHR1
evm.TU.LG01.542	indianred4
evm.TU.LG01.544	green
evm.TU.LG01.546	magenta
evm.TU.LG01.548	brown
evm.TU.LG01.55	darkslateblue
evm.TU.LG01.551	green
evm.TU.LG01.552	pink
evm.TU.LG01.554	darkorange2
evm.TU.LG01.555	coral2
evm.TU.LG01.556	purple
evm.TU.LG01.557	lavenderblush3
evm.TU.LG01.561	coral2
evm.TU.LG01.565	pink
evm.TU.LG01.566	bisque4
evm.TU.LG01.567	green
evm.TU.LG01.572	coral2
evm.TU.LG01.573	magenta
evm.TU.LG01.576	coral1
evm.TU.LG01.577	pink
evm.TU.LG01.578	darkslateblue
evm.TU.LG01.579	lavenderblush3
evm.TU.LG01.58	coral2
evm.TU.LG01.580	brown
evm.TU.LG01.582	magenta		bZIP	AT1G75390.1	BASIC LEUCINE-ZIPPER 44 AtbZIP44;BASIC LEUCINE-ZIPPER 44 bZIP44
evm.TU.LG01.586	antiquewhite4
evm.TU.LG01.587	antiquewhite4
evm.TU.LG01.589	indianred4
evm.TU.LG01.59	darkgreen
evm.TU.LG01.592	indianred4
evm.TU.LG01.595	darkslateblue
evm.TU.LG01.596	plum2
evm.TU.LG01.597	pink
evm.TU.LG01.599	darkslateblue
evm.TU.LG01.6	darkgrey
evm.TU.LG01.605	brown
evm.TU.LG01.607	magenta
evm.TU.LG01.608	bisque4
evm.TU.LG01.609	pink
evm.TU.LG01.61	purple
evm.TU.LG01.611	green
evm.TU.LG01.612	green		NAC	AT4G35580.1
evm.TU.LG01.619	darkslateblue
evm.TU.LG01.62	brown
evm.TU.LG01.622	darkslateblue
evm.TU.LG01.623	orangered3
evm.TU.LG01.625	purple
evm.TU.LG01.628	darkorange
evm.TU.LG01.629	darkorange2
evm.TU.LG01.63	brown
evm.TU.LG01.632	pink
evm.TU.LG01.634	darkslateblue
evm.TU.LG01.635	brown
evm.TU.LG01.637	brown
evm.TU.LG01.638	lightpink4
evm.TU.LG01.64	brown
evm.TU.LG01.640	bisque4
evm.TU.LG01.641	bisque4
evm.TU.LG01.643	indianred4
evm.TU.LG01.644	magenta
evm.TU.LG01.647	darkgreen
evm.TU.LG01.648	indianred4
evm.TU.LG01.65	bisque4
evm.TU.LG01.650	magenta
evm.TU.LG01.651	brown
evm.TU.LG01.654	darkorange2
evm.TU.LG01.656	lavenderblush3
evm.TU.LG01.657	brown
evm.TU.LG01.659	pink
evm.TU.LG01.661	lavenderblush3
evm.TU.LG01.662	green
evm.TU.LG01.663	green
evm.TU.LG01.664	darkorange2
evm.TU.LG01.665	purple
evm.TU.LG01.666	lightpink4
evm.TU.LG01.667	lightpink4
evm.TU.LG01.668	lightpink4
evm.TU.LG01.669	pink
evm.TU.LG01.670	darkorange
evm.TU.LG01.671	darkgreen
evm.TU.LG01.674	green
evm.TU.LG01.675	pink		WRKY	AT4G26640.2	WRKY20; AtWRKY20
evm.TU.LG01.676	brown
evm.TU.LG01.677	green
evm.TU.LG01.681	darkslateblue
evm.TU.LG01.683	indianred4
evm.TU.LG01.684	purple
evm.TU.LG01.685	pink
evm.TU.LG01.688	coral2
evm.TU.LG01.689	green
evm.TU.LG01.69	purple
evm.TU.LG01.690	brown
evm.TU.LG01.691	darkslateblue
evm.TU.LG01.693	bisque4
evm.TU.LG01.694	green
evm.TU.LG01.696	darkorange2
evm.TU.LG01.698	darkslateblue
evm.TU.LG01.699	lightpink4
evm.TU.LG01.70	skyblue1
evm.TU.LG01.700	brown
evm.TU.LG01.701	lightpink4
evm.TU.LG01.702	green
evm.TU.LG01.703	green
evm.TU.LG01.705	darkslateblue		MYB	AT4G26930.1	MYB DOMAIN PROTEIN 97 AtMYB97;MYB DOMAIN PROTEIN 97 MYB97
evm.TU.LG01.706	green
evm.TU.LG01.707	lightpink4
evm.TU.LG01.708	navajowhite2
evm.TU.LG01.709	indianred4
evm.TU.LG01.710	plum2
evm.TU.LG01.713	coral2
evm.TU.LG01.715	magenta
evm.TU.LG01.716	darkolivegreen
evm.TU.LG01.718	orangered3
evm.TU.LG01.72	indianred4
evm.TU.LG01.720	brown
evm.TU.LG01.723	brown
evm.TU.LG01.724	brown
evm.TU.LG01.725	purple
evm.TU.LG01.727	brown
evm.TU.LG01.728	brown
evm.TU.LG01.73	darkslateblue
evm.TU.LG01.731	orangered3		MYB_related	AT1G09710.1
evm.TU.LG01.734	indianred4
evm.TU.LG01.736	coral1
evm.TU.LG01.737	coral2
evm.TU.LG01.742	lightsteelblue1
evm.TU.LG01.743	brown
evm.TU.LG01.746	magenta
evm.TU.LG01.748	green
evm.TU.LG01.75	green		HD-ZIP	AT2G46680.1	HOMEOBOX 7 HB-7;HOMEOBOX 7 ATHB-7;ARABIDOPSIS THALIANA HOMEOBOX 7 ATHB7
evm.TU.LG01.752	green
evm.TU.LG01.753	darkgreen
evm.TU.LG01.754	purple
evm.TU.LG01.755	bisque4
evm.TU.LG01.756	coral2
evm.TU.LG01.759	brown
evm.TU.LG01.76	pink
evm.TU.LG01.760	coral2
evm.TU.LG01.761	darkslateblue
evm.TU.LG01.762	mediumpurple2
evm.TU.LG01.763	darkorange2
evm.TU.LG01.764	coral1
evm.TU.LG01.765	green
evm.TU.LG01.766	darkorange2
evm.TU.LG01.767	purple
evm.TU.LG01.768	darkgreen
evm.TU.LG01.769	darkslateblue
evm.TU.LG01.77	darkslateblue
evm.TU.LG01.770	purple
evm.TU.LG01.771	darkgreen
evm.TU.LG01.772	darkgreen
evm.TU.LG01.773	darkgreen
evm.TU.LG01.774	lightpink4
evm.TU.LG01.778	darkgreen
evm.TU.LG01.78	green
evm.TU.LG01.780	darkslateblue
evm.TU.LG01.781	green
evm.TU.LG01.782	pink
evm.TU.LG01.784	green
evm.TU.LG01.785	darkslateblue
evm.TU.LG01.786	navajowhite2
evm.TU.LG01.789	coral1
evm.TU.LG01.79	bisque4
evm.TU.LG01.791	purple
evm.TU.LG01.795	darkorange
evm.TU.LG01.796	pink
evm.TU.LG01.8	darkorange2
evm.TU.LG01.80	darkslateblue
evm.TU.LG01.800	pink
evm.TU.LG01.801	pink
evm.TU.LG01.803	darkslateblue
evm.TU.LG01.804	darkorange2
evm.TU.LG01.807	darkgrey
evm.TU.LG01.809	darkgreen
evm.TU.LG01.81	green
evm.TU.LG01.810	darkgreen
evm.TU.LG01.811	coral2
evm.TU.LG01.814	indianred4
evm.TU.LG01.815	brown
evm.TU.LG01.816	lightpink4
evm.TU.LG01.819	darkgrey
evm.TU.LG01.82	green		GATA	AT5G49300.1	GATA TRANSCRIPTION FACTOR 16 GATA16
evm.TU.LG01.820	indianred4
evm.TU.LG01.823	darkslateblue
evm.TU.LG01.824	pink
evm.TU.LG01.825	green
evm.TU.LG01.826	darkslateblue
evm.TU.LG01.827	brown
evm.TU.LG01.828	green
evm.TU.LG01.83	darkgreen		G2-like	AT3G16857.2	RESPONSE REGULATOR 1 RR1;RESPONSE REGULATOR 1 ARR1
evm.TU.LG01.833	darkgreen
evm.TU.LG01.837	green
evm.TU.LG01.838	indianred4
evm.TU.LG01.84	darkgreen
evm.TU.LG01.841	darkslateblue
evm.TU.LG01.842	navajowhite2
evm.TU.LG01.843	green
evm.TU.LG01.844	indianred4
evm.TU.LG01.845	brown
evm.TU.LG01.847	green
evm.TU.LG01.848	green
evm.TU.LG01.849	mediumpurple2
evm.TU.LG01.85	darkgreen
evm.TU.LG01.850	darkorange2
evm.TU.LG01.851	brown
evm.TU.LG01.852	pink
evm.TU.LG01.853	pink
evm.TU.LG01.854	lavenderblush3
evm.TU.LG01.857	pink
evm.TU.LG01.858	navajowhite2
evm.TU.LG01.860	green
evm.TU.LG01.863	brown
evm.TU.LG01.864	plum2
evm.TU.LG01.867	pink
evm.TU.LG01.869	darkgreen		NF-YA	AT1G30500.2	NUCLEAR FACTOR Y, SUBUNIT A7 NF-YA7
evm.TU.LG01.87	antiquewhite4
evm.TU.LG01.870	darkslateblue
evm.TU.LG01.872	darkslateblue
evm.TU.LG01.873	lightpink4
evm.TU.LG01.874	green
evm.TU.LG01.875	darkslateblue
evm.TU.LG01.876	indianred4
evm.TU.LG01.877	green
evm.TU.LG01.878	yellow4
evm.TU.LG01.88	indianred4
evm.TU.LG01.880	brown
evm.TU.LG01.882	pink
evm.TU.LG01.885	indianred4
evm.TU.LG01.887	firebrick4
evm.TU.LG01.891	lightpink4
evm.TU.LG01.892	orangered3
evm.TU.LG01.894	green
evm.TU.LG01.895	darkslateblue
evm.TU.LG01.896	green
evm.TU.LG01.897	brown
evm.TU.LG01.898	lightpink4
evm.TU.LG01.90	purple
evm.TU.LG01.900	pink
evm.TU.LG01.902	brown
evm.TU.LG01.903	darkslateblue
evm.TU.LG01.905	lightpink4
evm.TU.LG01.906	brown
evm.TU.LG01.907	green
evm.TU.LG01.909	bisque4
evm.TU.LG01.91	darkslateblue
evm.TU.LG01.910	darkolivegreen
evm.TU.LG01.917	green
evm.TU.LG01.918	skyblue1		B3	AT3G18990.1
evm.TU.LG01.922	green
evm.TU.LG01.931	darkorange2
evm.TU.LG01.933	green
evm.TU.LG01.934	pink
evm.TU.LG01.935	navajowhite2
evm.TU.LG01.936	magenta
evm.TU.LG01.938	pink
evm.TU.LG01.94	darkslateblue
evm.TU.LG01.940	bisque4
evm.TU.LG01.941	indianred4
evm.TU.LG01.942	darkorange2
evm.TU.LG01.945	green
evm.TU.LG01.952	darkgreen
evm.TU.LG01.953	purple
evm.TU.LG01.958	green
evm.TU.LG01.959	brown
evm.TU.LG01.96	pink
evm.TU.LG01.960	bisque4
evm.TU.LG01.967	green
evm.TU.LG01.969	yellow4
evm.TU.LG01.970	brown
evm.TU.LG01.971	purple
evm.TU.LG01.973	indianred4
evm.TU.LG01.974	green
evm.TU.LG01.975	pink
evm.TU.LG01.976	green
evm.TU.LG01.978	pink
evm.TU.LG01.979	purple
evm.TU.LG01.981	coral2
evm.TU.LG01.982	darkorange
evm.TU.LG01.985	darkorange
evm.TU.LG01.986	green
evm.TU.LG01.989	purple
evm.TU.LG01.99	coral2
evm.TU.LG01.991	indianred4
evm.TU.LG01.992	indianred4
evm.TU.LG01.994	lightsteelblue1
evm.TU.LG01.998	darkorange2
evm.TU.LG01.999	green
evm.TU.LG02.10	pink
evm.TU.LG02.1002	plum2
evm.TU.LG02.1003	darkslateblue
evm.TU.LG02.1008	brown
evm.TU.LG02.1009	darkgreen
evm.TU.LG02.1010	brown
evm.TU.LG02.1011	pink
evm.TU.LG02.1013	brown
evm.TU.LG02.1014	bisque4
evm.TU.LG02.1015	indianred4
evm.TU.LG02.1016	indianred4
evm.TU.LG02.1018	indianred4
evm.TU.LG02.1019	indianred4
evm.TU.LG02.102	firebrick4
evm.TU.LG02.1022	pink
evm.TU.LG02.1024	pink
evm.TU.LG02.1025	green
evm.TU.LG02.1026	yellow4
evm.TU.LG02.1027	brown
evm.TU.LG02.1028	darkorange2
evm.TU.LG02.1029	green
evm.TU.LG02.1030	darkslateblue
evm.TU.LG02.1031	magenta
evm.TU.LG02.1032	darkslateblue
evm.TU.LG02.1033	indianred4
evm.TU.LG02.1034	indianred4
evm.TU.LG02.1036	green
evm.TU.LG02.1037	darkslateblue
evm.TU.LG02.1038	darkgrey
evm.TU.LG02.1039	pink
evm.TU.LG02.1041	pink
evm.TU.LG02.1042	indianred4
evm.TU.LG02.1047	lightsteelblue1
evm.TU.LG02.1048	green
evm.TU.LG02.105	pink
evm.TU.LG02.1050	brown
evm.TU.LG02.1052	purple
evm.TU.LG02.1054	pink
evm.TU.LG02.1055	green
evm.TU.LG02.1056	indianred4
evm.TU.LG02.1057	indianred4
evm.TU.LG02.1058	pink
evm.TU.LG02.1059	indianred4
evm.TU.LG02.106	green
evm.TU.LG02.1060	pink
evm.TU.LG02.1062	darkslateblue
evm.TU.LG02.1063	lightsteelblue1
evm.TU.LG02.1064	darkorange
evm.TU.LG02.107	brown
evm.TU.LG02.1073	pink
evm.TU.LG02.1074	green
evm.TU.LG02.1075	green
evm.TU.LG02.108	coral2
evm.TU.LG02.1080	darkslateblue
evm.TU.LG02.1081	bisque4
evm.TU.LG02.1083	orangered3
evm.TU.LG02.1084	darkslateblue
evm.TU.LG02.1085	green
evm.TU.LG02.1086	green
evm.TU.LG02.1087	darkorange2
evm.TU.LG02.109	bisque4
evm.TU.LG02.1090	darkslateblue
evm.TU.LG02.1091	magenta
evm.TU.LG02.1092	lavenderblush3
evm.TU.LG02.1094	green
evm.TU.LG02.1096	purple
evm.TU.LG02.1097	darkslateblue
evm.TU.LG02.11	darkgrey
evm.TU.LG02.110	bisque4
evm.TU.LG02.1101	green
evm.TU.LG02.1102	darkslateblue
evm.TU.LG02.1104	mediumorchid
evm.TU.LG02.1105	darkgreen
evm.TU.LG02.1108	indianred4
evm.TU.LG02.111	mediumpurple2
evm.TU.LG02.1110	antiquewhite4
evm.TU.LG02.1116	darkorange2
evm.TU.LG02.1117	magenta
evm.TU.LG02.112	pink
evm.TU.LG02.1120	indianred4		C2H2	AT4G02670.1
evm.TU.LG02.1121	mediumpurple2
evm.TU.LG02.1122	darkslateblue
evm.TU.LG02.1123	darkgreen
evm.TU.LG02.1124	purple
evm.TU.LG02.1125	brown
evm.TU.LG02.1130	indianred4
evm.TU.LG02.1132	plum2
evm.TU.LG02.1133	magenta
evm.TU.LG02.1134	brown
evm.TU.LG02.1135	brown
evm.TU.LG02.1137	darkslateblue
evm.TU.LG02.1138	darkslateblue
evm.TU.LG02.1139	green
evm.TU.LG02.1140	green
evm.TU.LG02.1141	green
evm.TU.LG02.1142	green		bHLH	AT4G02590.2
evm.TU.LG02.1143	purple
evm.TU.LG02.1144	lightpink4
evm.TU.LG02.1145	lightpink4
evm.TU.LG02.1146	coral2
evm.TU.LG02.1147	green
evm.TU.LG02.1148	darkgreen
evm.TU.LG02.1149	magenta
evm.TU.LG02.1153	indianred4
evm.TU.LG02.1154	green		WRKY	AT2G30590.1	WRKY DNA-BINDING PROTEIN 21 WRKY21
evm.TU.LG02.1156	pink
evm.TU.LG02.1157	green
evm.TU.LG02.1159	lightpink4		bHLH	AT4G16430.1	BHLH003;JASMONATE ASSOCIATED MYC2 LIKE 3 JAM3; BHLH3; BHLH03
evm.TU.LG02.1163	green
evm.TU.LG02.1164	darkslateblue
evm.TU.LG02.1165	green
evm.TU.LG02.1167	lavenderblush3
evm.TU.LG02.1168	coral2
evm.TU.LG02.1171	magenta
evm.TU.LG02.1172	green
evm.TU.LG02.1173	green
evm.TU.LG02.118	indianred4
evm.TU.LG02.1180	green
evm.TU.LG02.1184	darkorange
evm.TU.LG02.1185	plum2
evm.TU.LG02.1186	coral2
evm.TU.LG02.1187	magenta
evm.TU.LG02.1189	magenta
[truncated: 28,835 more rows]

## Sheet: Table S10
Supplemental Table S10. Genes with module membership > 0.8 in each module
Gene	module	GOI	TF family	TAIR10	TF symbol
evm.TU.Contig1.5	skyblue1
evm.TU.Contig1.7	lightpink4
evm.TU.Contig10.4	darkorange2
evm.TU.Contig10.5	darkorange
evm.TU.Contig10.6	darkslateblue
evm.TU.Contig10.7	antiquewhite4
evm.TU.Contig3.1	antiquewhite4
evm.TU.Contig3.4	brown
evm.TU.Contig3.5	antiquewhite4
evm.TU.Contig33.1	darkgreen
evm.TU.Contig33.3	brown
evm.TU.Contig34.2	darkslateblue
evm.TU.Contig36.1	darkslateblue
evm.TU.Contig37.1	lightsteelblue1
evm.TU.Contig9.2	brown
evm.TU.Contig9.4	pink
evm.TU.LG01.1001	bisque4
evm.TU.LG01.1004	darkslateblue
evm.TU.LG01.1005	pink
evm.TU.LG01.1009	indianred4
evm.TU.LG01.1012	darkgrey
evm.TU.LG01.1020	darkslateblue
evm.TU.LG01.1021	darkgrey
evm.TU.LG01.1023	lavenderblush3
evm.TU.LG01.1024	bisque4
evm.TU.LG01.1029	green
evm.TU.LG01.1033	darkslateblue
evm.TU.LG01.1037	darkslateblue
evm.TU.LG01.1039	darkgreen
evm.TU.LG01.1040	coral1
evm.TU.LG01.1042	green
evm.TU.LG01.1044	lightpink4
evm.TU.LG01.1049	green
evm.TU.LG01.105	pink
evm.TU.LG01.1050	bisque4
evm.TU.LG01.1056	green
evm.TU.LG01.1057	darkgreen
evm.TU.LG01.1060	pink
evm.TU.LG01.107	orangered3
evm.TU.LG01.1072	indianred4
evm.TU.LG01.1075	pink
evm.TU.LG01.1076	green
evm.TU.LG01.108	darkorange
evm.TU.LG01.1080	darkslateblue
evm.TU.LG01.1082	darkolivegreen
evm.TU.LG01.1086	coral2		ERF	AT5G61890.1	ERF114
evm.TU.LG01.109	lightsteelblue1
evm.TU.LG01.1090	green
evm.TU.LG01.1096	darkgreen
evm.TU.LG01.11	green
evm.TU.LG01.110	indianred4
evm.TU.LG01.1107	darkslateblue
evm.TU.LG01.1112	green		bZIP	AT5G44080.1
evm.TU.LG01.1115	darkolivegreen
evm.TU.LG01.112	pink
evm.TU.LG01.1120	darkslateblue
evm.TU.LG01.1121	indianred4
evm.TU.LG01.1123	indianred4		Trihelix	AT1G76890.2	AT-GT2; GT2
evm.TU.LG01.1124	darkslateblue
evm.TU.LG01.1127	coral1		Trihelix	AT1G21200.1
evm.TU.LG01.1128	pink
evm.TU.LG01.113	brown
evm.TU.LG01.1134	coral2
evm.TU.LG01.1137	darkolivegreen
evm.TU.LG01.1138	brown
evm.TU.LG01.1142	brown
evm.TU.LG01.1143	lightsteelblue1
evm.TU.LG01.1145	brown
evm.TU.LG01.1147	darkgreen
evm.TU.LG01.1149	orangered3
evm.TU.LG01.115	indianred4
evm.TU.LG01.1154	green
evm.TU.LG01.1155	green
evm.TU.LG01.1156	lightpink4
evm.TU.LG01.116	pink
evm.TU.LG01.1163	lightpink4
evm.TU.LG01.1165	indianred4
evm.TU.LG01.1168	lightpink4
evm.TU.LG01.1169	brown
evm.TU.LG01.117	darkslateblue
evm.TU.LG01.1170	green
evm.TU.LG01.1171	darkslateblue
evm.TU.LG01.1173	lightsteelblue1
evm.TU.LG01.118	brown
evm.TU.LG01.1182	bisque4
evm.TU.LG01.1185	lightsteelblue1
evm.TU.LG01.1186	green
evm.TU.LG01.1187	darkgrey
evm.TU.LG01.1188	brown
evm.TU.LG01.1191	magenta
evm.TU.LG01.1192	darkgrey
evm.TU.LG01.1196	green
evm.TU.LG01.1198	pink
evm.TU.LG01.1201	darkgreen
evm.TU.LG01.1206	green
evm.TU.LG01.1209	green
evm.TU.LG01.121	brown
evm.TU.LG01.1212	pink
evm.TU.LG01.1214	darkslateblue
evm.TU.LG01.1215	indianred4
evm.TU.LG01.1216	darkslateblue
evm.TU.LG01.1220	green		bZIP	AT1G58110.1
evm.TU.LG01.1221	darkslateblue
evm.TU.LG01.1222	darkorange
evm.TU.LG01.1223	green
evm.TU.LG01.1224	pink
evm.TU.LG01.1225	bisque4
evm.TU.LG01.1228	darkslateblue
evm.TU.LG01.1229	green
evm.TU.LG01.1238	darkgrey
evm.TU.LG01.124	plum2
evm.TU.LG01.1242	indianred4
evm.TU.LG01.1250	darkslateblue
evm.TU.LG01.1252	green
evm.TU.LG01.1254	purple
evm.TU.LG01.1255	indianred4
evm.TU.LG01.126	darkslateblue
evm.TU.LG01.1260	indianred4
evm.TU.LG01.127	magenta
evm.TU.LG01.1270	brown
evm.TU.LG01.1275	pink
evm.TU.LG01.1277	pink
evm.TU.LG01.1278	green
evm.TU.LG01.128	green
evm.TU.LG01.1280	navajowhite2
evm.TU.LG01.1281	lightsteelblue1
evm.TU.LG01.1282	darkorange
evm.TU.LG01.1285	purple
evm.TU.LG01.1288	bisque4
evm.TU.LG01.129	plum2
evm.TU.LG01.1291	darkslateblue
evm.TU.LG01.1296	darkslateblue
evm.TU.LG01.130	pink
evm.TU.LG01.1301	darkslateblue
evm.TU.LG01.1302	bisque4
evm.TU.LG01.1305	brown
evm.TU.LG01.1306	brown
evm.TU.LG01.1308	green
evm.TU.LG01.1309	indianred4
evm.TU.LG01.1311	magenta
evm.TU.LG01.1313	bisque4
evm.TU.LG01.1314	brown
evm.TU.LG01.1315	indianred4
evm.TU.LG01.1317	indianred4
evm.TU.LG01.1322	darkslateblue
evm.TU.LG01.1323	lightsteelblue1
evm.TU.LG01.1324	indianred4
evm.TU.LG01.1328	purple
evm.TU.LG01.1332	lightpink4
evm.TU.LG01.1337	indianred4
evm.TU.LG01.1340	purple
evm.TU.LG01.1346	indianred4
evm.TU.LG01.1347	darkslateblue
evm.TU.LG01.1348	indianred4
evm.TU.LG01.135	indianred4
evm.TU.LG01.1356	darkslateblue
evm.TU.LG01.1357	darkslateblue
evm.TU.LG01.1358	green
evm.TU.LG01.1362	plum2
evm.TU.LG01.1363	green
evm.TU.LG01.1366	darkslateblue
evm.TU.LG01.1367	pink
evm.TU.LG01.1368	green
evm.TU.LG01.1369	green
evm.TU.LG01.137	green
evm.TU.LG01.1370	pink
evm.TU.LG01.1376	indianred4
evm.TU.LG01.138	darkgrey
evm.TU.LG01.1381	pink
evm.TU.LG01.1383	brown		bHLH	AT3G07340.1	CRY2-INTERACTING BHLH 3 CIB3
evm.TU.LG01.1384	green
evm.TU.LG01.1386	pink
evm.TU.LG01.1387	bisque4
evm.TU.LG01.139	darkslateblue
evm.TU.LG01.1393	brown
evm.TU.LG01.1394	lightpink4
evm.TU.LG01.1395	brown
evm.TU.LG01.1399	brown
evm.TU.LG01.140	green
evm.TU.LG01.1400	brown
evm.TU.LG01.1403	antiquewhite4
evm.TU.LG01.1409	green
evm.TU.LG01.141	navajowhite2
evm.TU.LG01.1410	darkslateblue
evm.TU.LG01.1412	green
evm.TU.LG01.1413	green
evm.TU.LG01.1416	green
evm.TU.LG01.1417	green
evm.TU.LG01.1418	green
evm.TU.LG01.142	green
evm.TU.LG01.1421	darkslateblue
evm.TU.LG01.1422	lavenderblush3
evm.TU.LG01.1427	green
evm.TU.LG01.1428	green
evm.TU.LG01.1429	green
evm.TU.LG01.1431	darkslateblue
evm.TU.LG01.1433	darkslateblue
evm.TU.LG01.1434	lavenderblush3
evm.TU.LG01.1438	green
evm.TU.LG01.144	brown
evm.TU.LG01.1445	coral2
evm.TU.LG01.1448	darkgrey
evm.TU.LG01.145	darkslateblue
evm.TU.LG01.1450	green
evm.TU.LG01.1451	green
evm.TU.LG01.1452	green
evm.TU.LG01.1456	darkorange2
evm.TU.LG01.1457	antiquewhite4
evm.TU.LG01.1460	pink
evm.TU.LG01.1461	darkslateblue
evm.TU.LG01.1465	pink
evm.TU.LG01.1468	coral2
evm.TU.LG01.1470	brown
evm.TU.LG01.1471	magenta
evm.TU.LG01.1473	lavenderblush3
evm.TU.LG01.1474	darkslateblue
evm.TU.LG01.1479	darkslateblue
evm.TU.LG01.148	coral2
evm.TU.LG01.1481	coral2
evm.TU.LG01.1483	darkgreen
evm.TU.LG01.1487	bisque4
evm.TU.LG01.1488	darkslateblue		bZIP	AT2G46270.2
evm.TU.LG01.1491	plum2
evm.TU.LG01.1494	green
evm.TU.LG01.1499	purple
evm.TU.LG01.1509	pink
evm.TU.LG01.1513	indianred4
evm.TU.LG01.1514	darkslateblue
evm.TU.LG01.1517	green
evm.TU.LG01.1523	bisque4
evm.TU.LG01.1525	magenta
evm.TU.LG01.1529	yellow4
evm.TU.LG01.153	green
evm.TU.LG01.1531	bisque4
evm.TU.LG01.1532	darkgreen
evm.TU.LG01.1535	green
evm.TU.LG01.1536	green
evm.TU.LG01.154	darkolivegreen
evm.TU.LG01.1542	lightpink4
evm.TU.LG01.1545	brown
evm.TU.LG01.1547	skyblue1
evm.TU.LG01.1548	brown
evm.TU.LG01.1550	darkorange2
evm.TU.LG01.1554	coral2
evm.TU.LG01.1556	brown
evm.TU.LG01.156	darkorange
evm.TU.LG01.1564	lavenderblush3
evm.TU.LG01.1565	navajowhite2
evm.TU.LG01.1566	indianred4
evm.TU.LG01.1568	darkorange2
evm.TU.LG01.1569	pink
evm.TU.LG01.157	brown
evm.TU.LG01.1576	yellow4
evm.TU.LG01.1577	green
evm.TU.LG01.158	green
evm.TU.LG01.1580	darkorange2
evm.TU.LG01.1583	green
evm.TU.LG01.1588	darkgrey
evm.TU.LG01.159	darkslateblue
evm.TU.LG01.1591	indianred4
evm.TU.LG01.1592	green
evm.TU.LG01.1593	green
evm.TU.LG01.1594	bisque4
evm.TU.LG01.1597	brown
evm.TU.LG01.1599	green
evm.TU.LG01.1600	yellow4
evm.TU.LG01.1601	darkgrey
evm.TU.LG01.1603	darkslateblue
evm.TU.LG01.1604	purple
evm.TU.LG01.1607	darkslateblue
evm.TU.LG01.1608	green
evm.TU.LG01.1609	orangered3
evm.TU.LG01.1611	pink
evm.TU.LG01.1612	pink
evm.TU.LG01.1614	darkorange2
evm.TU.LG01.1615	darkslateblue
evm.TU.LG01.1617	pink
evm.TU.LG01.1619	brown
evm.TU.LG01.1621	darkgrey
evm.TU.LG01.1629	green
evm.TU.LG01.163	green
evm.TU.LG01.1630	darkslateblue
evm.TU.LG01.1637	darkorange
evm.TU.LG01.1640	bisque4
evm.TU.LG01.1651	darkgreen
evm.TU.LG01.1655	darkgreen
evm.TU.LG01.1663	purple
evm.TU.LG01.1666	darkslateblue
evm.TU.LG01.1668	darkgreen
evm.TU.LG01.1669	pink
evm.TU.LG01.167	green
evm.TU.LG01.1670	indianred4
evm.TU.LG01.1672	indianred4
evm.TU.LG01.1676	darkorange		B3	AT4G32010.1	HSI2-LIKE 1 HSL1; HSI2-L1;VP1/ABI3-LIKE 2 VAL2;VIVIPAROUS1/ABI3-LIKE2 VAL2
evm.TU.LG01.1679	pink
evm.TU.LG01.1680	darkolivegreen
evm.TU.LG01.1681	darkorange2
evm.TU.LG01.1682	darkorange2
evm.TU.LG01.1684	green
evm.TU.LG01.1686	green
evm.TU.LG01.1687	lavenderblush3		ERF	AT5G61890.1	ERF114
evm.TU.LG01.169	pink
evm.TU.LG01.1690	indianred4
evm.TU.LG01.1693	bisque4
evm.TU.LG01.1694	darkolivegreen
evm.TU.LG01.1695	darkgreen
evm.TU.LG01.1696	lightpink4
evm.TU.LG01.1697	lightpink4
evm.TU.LG01.170	darkgreen		CO-like	AT2G47890.1	B-BOX PROTEIN 11 BBX11
evm.TU.LG01.1704	bisque4
evm.TU.LG01.1706	darkgrey
evm.TU.LG01.1709	darkgrey
evm.TU.LG01.1710	green
evm.TU.LG01.1715	lavenderblush3		MYB	AT4G21440.1	MYB-LIKE 102 MYB102; MYB102;ARABIDOPSIS THALIANA MYOSIN 4 ATM4;MYB-LIKE 102 ATMYB102;A. THALIANA MYB 4 ATM4
evm.TU.LG01.1716	darkslateblue
evm.TU.LG01.1720	darkslateblue
evm.TU.LG01.1723	darkgrey
evm.TU.LG01.1724	coral2
evm.TU.LG01.1727	pink
evm.TU.LG01.1729	brown
evm.TU.LG01.173	lavenderblush3
evm.TU.LG01.1730	indianred4
evm.TU.LG01.1738	bisque4
evm.TU.LG01.1739	darkgreen		M-type_MADS	AT1G31640.1	AGAMOUS-LIKE 92 AGL92
evm.TU.LG01.174	pink
evm.TU.LG01.1746	mediumpurple2
evm.TU.LG01.1748	brown
evm.TU.LG01.175	pink
evm.TU.LG01.1750	pink
evm.TU.LG01.1751	pink
evm.TU.LG01.1754	green
evm.TU.LG01.1757	darkgreen
evm.TU.LG01.1758	brown
evm.TU.LG01.176	bisque4
evm.TU.LG01.1765	bisque4
evm.TU.LG01.1766	darkslateblue
evm.TU.LG01.1768	green
evm.TU.LG01.177	coral1
evm.TU.LG01.1770	purple
evm.TU.LG01.1773	indianred4
evm.TU.LG01.1776	lightpink4		GeBP	AT4G00390.1
evm.TU.LG01.1777	brown
evm.TU.LG01.178	yellow4
evm.TU.LG01.1780	indianred4
evm.TU.LG01.1782	green
evm.TU.LG01.1783	brown		bHLH	AT5G54680.1	IAA-LEUCINE RESISTANT3 ILR3;BASIC HELIX-LOOP-HELIX 105 bHLH105
evm.TU.LG01.1784	indianred4
evm.TU.LG01.1785	darkslateblue
evm.TU.LG01.1786	purple
evm.TU.LG01.1787	brown
evm.TU.LG01.1792	brown
evm.TU.LG01.1793	darkgreen		B3	AT4G33280.1
evm.TU.LG01.1795	brown
evm.TU.LG01.1797	brown
evm.TU.LG01.1798	brown
evm.TU.LG01.18	green
evm.TU.LG01.180	lavenderblush3
evm.TU.LG01.1814	brown
evm.TU.LG01.1815	indianred4
evm.TU.LG01.1816	firebrick4
evm.TU.LG01.182	darkslateblue
evm.TU.LG01.1822	brown
evm.TU.LG01.1826	darkslateblue
evm.TU.LG01.1827	darkgrey
evm.TU.LG01.1829	darkslateblue
evm.TU.LG01.1830	indianred4
evm.TU.LG01.1831	pink
evm.TU.LG01.1837	brown
evm.TU.LG01.1842	darkgreen
evm.TU.LG01.1851	indianred4
evm.TU.LG01.1853	darkslateblue
evm.TU.LG01.1854	green
evm.TU.LG01.1856	brown
evm.TU.LG01.1857	brown
evm.TU.LG01.1858	darkgreen
evm.TU.LG01.1862	brown
evm.TU.LG01.1863	lightpink4
evm.TU.LG01.1866	lightpink4
evm.TU.LG01.1869	lightpink4
evm.TU.LG01.187	coral2
evm.TU.LG01.1870	darkolivegreen
evm.TU.LG01.1872	darkgreen
evm.TU.LG01.1875	brown
evm.TU.LG01.1877	brown
evm.TU.LG01.1878	darkgreen
evm.TU.LG01.1879	pink
evm.TU.LG01.188	green
evm.TU.LG01.1880	green
evm.TU.LG01.1881	brown
evm.TU.LG01.1883	antiquewhite4
evm.TU.LG01.1884	indianred4
evm.TU.LG01.1886	brown
evm.TU.LG01.1889	purple
evm.TU.LG01.1890	coral2
evm.TU.LG01.1892	purple
evm.TU.LG01.1894	indianred4
evm.TU.LG01.190	indianred4
evm.TU.LG01.1900	darkslateblue
evm.TU.LG01.1901	brown
evm.TU.LG01.1907	plum2
evm.TU.LG01.1908	indianred4
evm.TU.LG01.1909	magenta
evm.TU.LG01.1911	brown
evm.TU.LG01.1912	indianred4		WRKY	AT1G62300.1	ATWRKY6; WRKY6
evm.TU.LG01.1919	indianred4
evm.TU.LG01.192	darkslateblue
evm.TU.LG01.1920	lightpink4
evm.TU.LG01.1921	magenta
evm.TU.LG01.1924	lightpink4
evm.TU.LG01.1926	bisque4
evm.TU.LG01.1927	darkslateblue
evm.TU.LG01.1928	darkslateblue
evm.TU.LG01.1933	darkgrey
evm.TU.LG01.1934	coral2
evm.TU.LG01.1936	darkgreen
evm.TU.LG01.1937	skyblue1
evm.TU.LG01.1940	pink
evm.TU.LG01.1942	darkgreen
evm.TU.LG01.1947	darkgrey
evm.TU.LG01.1948	green
evm.TU.LG01.1952	brown
evm.TU.LG01.1953	pink
evm.TU.LG01.1954	indianred4
evm.TU.LG01.1955	magenta
evm.TU.LG01.1958	darkgreen
evm.TU.LG01.196	orangered3
evm.TU.LG01.1960	lavenderblush3
evm.TU.LG01.1961	magenta
evm.TU.LG01.1964	darkorange2
evm.TU.LG01.1966	indianred4
evm.TU.LG01.1967	coral2
evm.TU.LG01.1968	indianred4
evm.TU.LG01.197	coral1
evm.TU.LG01.1970	purple
evm.TU.LG01.1972	brown
evm.TU.LG01.1973	purple
evm.TU.LG01.1975	purple
evm.TU.LG01.1977	magenta
evm.TU.LG01.1978	darkslateblue
evm.TU.LG01.198	bisque4
evm.TU.LG01.1980	indianred4
evm.TU.LG01.1988	green
evm.TU.LG01.199	orangered3
evm.TU.LG01.1997	brown
evm.TU.LG01.200	lightpink4
evm.TU.LG01.2000	indianred4
evm.TU.LG01.2001	green
evm.TU.LG01.2002	green
evm.TU.LG01.2003	bisque4
evm.TU.LG01.2008	indianred4
evm.TU.LG01.2009	darkolivegreen
evm.TU.LG01.201	darkslateblue
evm.TU.LG01.2010	darkolivegreen
evm.TU.LG01.2011	bisque4
evm.TU.LG01.2012	pink
evm.TU.LG01.2013	green
evm.TU.LG01.2014	darkslateblue
evm.TU.LG01.2018	pink		bHLH	AT5G54680.1	IAA-LEUCINE RESISTANT3 ILR3;BASIC HELIX-LOOP-HELIX 105 bHLH105
evm.TU.LG01.2019	plum2
evm.TU.LG01.202	brown
evm.TU.LG01.203	darkgreen
evm.TU.LG01.2030	darkolivegreen
evm.TU.LG01.2031	darkolivegreen		GRAS	AT5G48150.1	PHYTOCHROME A SIGNAL TRANSDUCTION 1 PAT1
evm.TU.LG01.2034	darkslateblue
evm.TU.LG01.2035	lightpink4
evm.TU.LG01.2036	darkgreen
evm.TU.LG01.2038	green
evm.TU.LG01.2039	green
evm.TU.LG01.204	green
evm.TU.LG01.2040	bisque4
evm.TU.LG01.2041	lightpink4
evm.TU.LG01.2044	darkolivegreen
evm.TU.LG01.2046	coral2
evm.TU.LG01.205	brown
evm.TU.LG01.2050	darkorange2
evm.TU.LG01.2051	magenta
evm.TU.LG01.2052	coral2
evm.TU.LG01.2054	green
evm.TU.LG01.2056	lightpink4
evm.TU.LG01.2058	plum2
evm.TU.LG01.2059	mediumpurple2
evm.TU.LG01.206	orangered3
evm.TU.LG01.2062	purple
evm.TU.LG01.2063	purple
evm.TU.LG01.2064	indianred4
evm.TU.LG01.2067	darkorange2
evm.TU.LG01.2068	indianred4
evm.TU.LG01.2070	green
evm.TU.LG01.2073	navajowhite2
evm.TU.LG01.2075	darkslateblue		NAC	AT4G27410.2
evm.TU.LG01.208	darkslateblue
evm.TU.LG01.2082	lavenderblush3
evm.TU.LG01.2083	darkgrey
evm.TU.LG01.2084	green
evm.TU.LG01.2087	darkgrey
evm.TU.LG01.2094	lightpink4
evm.TU.LG01.2098	magenta
evm.TU.LG01.2099	green
evm.TU.LG01.210	coral2
evm.TU.LG01.2100	pink
evm.TU.LG01.2101	brown
evm.TU.LG01.2102	brown
evm.TU.LG01.2104	coral1
evm.TU.LG01.2106	indianred4
evm.TU.LG01.2109	coral2
evm.TU.LG01.211	lightpink4
evm.TU.LG01.2111	bisque4
evm.TU.LG01.2112	green
evm.TU.LG01.2113	magenta
evm.TU.LG01.2114	magenta
evm.TU.LG01.2115	magenta
evm.TU.LG01.2116	pink
evm.TU.LG01.212	green
evm.TU.LG01.2124	indianred4
evm.TU.LG01.2126	indianred4		bZIP	AT3G58120.1	BZIP61; ATBZIP61
evm.TU.LG01.2127	indianred4
evm.TU.LG01.2128	indianred4
evm.TU.LG01.2129	magenta
evm.TU.LG01.213	indianred4
evm.TU.LG01.2130	bisque4
evm.TU.LG01.2131	green
evm.TU.LG01.2133	purple
evm.TU.LG01.2134	orangered3
evm.TU.LG01.2135	lightpink4
evm.TU.LG01.2137	indianred4
evm.TU.LG01.2138	pink
evm.TU.LG01.2139	darkslateblue
evm.TU.LG01.214	darkgrey
evm.TU.LG01.2144	darkslateblue
evm.TU.LG01.2145	pink
evm.TU.LG01.2146	pink
evm.TU.LG01.2148	brown
evm.TU.LG01.2149	darkslateblue
evm.TU.LG01.215	green
evm.TU.LG01.2150	magenta
evm.TU.LG01.2151	darkgreen
evm.TU.LG01.2152	brown
evm.TU.LG01.2155	indianred4
evm.TU.LG01.2156	darkslateblue
evm.TU.LG01.2158	darkgrey
evm.TU.LG01.2160	magenta
evm.TU.LG01.2161	bisque4
evm.TU.LG01.2163	darkgreen
evm.TU.LG01.2165	bisque4
evm.TU.LG01.2166	brown
evm.TU.LG01.2167	lightpink4
evm.TU.LG01.2168	brown
evm.TU.LG01.217	green
evm.TU.LG01.2171	darkorange
evm.TU.LG01.2172	purple
evm.TU.LG01.2174	green
evm.TU.LG01.2176	lightpink4
evm.TU.LG01.2178	brown
evm.TU.LG01.2189	pink
evm.TU.LG01.2190	darkgrey
evm.TU.LG01.2191	indianred4
evm.TU.LG01.2194	indianred4
evm.TU.LG01.2195	indianred4
evm.TU.LG01.2196	green
evm.TU.LG01.2197	lightpink4
evm.TU.LG01.22	green
evm.TU.LG01.220	darkorange
evm.TU.LG01.2204	pink
evm.TU.LG01.2205	darkslateblue
evm.TU.LG01.221	indianred4
evm.TU.LG01.2210	bisque4
evm.TU.LG01.2212	lightpink4
evm.TU.LG01.2214	darkgrey
evm.TU.LG01.2215	green
evm.TU.LG01.2216	green
evm.TU.LG01.2219	green
evm.TU.LG01.222	brown
evm.TU.LG01.2220	brown
evm.TU.LG01.2221	darkorange
evm.TU.LG01.2222	darkslateblue
evm.TU.LG01.2223	purple
evm.TU.LG01.2224	brown
evm.TU.LG01.2225	pink
evm.TU.LG01.2226	brown
evm.TU.LG01.2228	pink
evm.TU.LG01.223	purple
evm.TU.LG01.2231	indianred4
evm.TU.LG01.2239	brown
evm.TU.LG01.224	bisque4
evm.TU.LG01.2240	plum2
evm.TU.LG01.2241	indianred4
evm.TU.LG01.2243	lavenderblush3
evm.TU.LG01.2245	indianred4
evm.TU.LG01.2249	indianred4
evm.TU.LG01.225	darkslateblue
evm.TU.LG01.2250	darkorange2		MYB	AT3G18100.1	MYB DOMAIN PROTEIN 4R1 MYB4R1;MYB DOMAIN PROTEIN 4R1 AtMYB4R1
evm.TU.LG01.2251	pink
evm.TU.LG01.2253	darkslateblue
evm.TU.LG01.2254	green
evm.TU.LG01.2255	lightpink4
evm.TU.LG01.2256	darkslateblue
evm.TU.LG01.2259	green
evm.TU.LG01.2260	darkslateblue
evm.TU.LG01.2261	lightpink4
evm.TU.LG01.2262	darkslateblue
evm.TU.LG01.2263	darkslateblue
evm.TU.LG01.2265	plum2
evm.TU.LG01.2266	orangered3
evm.TU.LG01.2267	coral2
evm.TU.LG01.2268	darkolivegreen
evm.TU.LG01.2270	green
evm.TU.LG01.2271	darkslateblue
evm.TU.LG01.2273	green
evm.TU.LG01.2274	coral2
evm.TU.LG01.2276	pink
evm.TU.LG01.2277	magenta
evm.TU.LG01.2278	darkslateblue
evm.TU.LG01.2279	mediumorchid
evm.TU.LG01.228	brown
evm.TU.LG01.2281	darkgreen
evm.TU.LG01.2284	bisque4
evm.TU.LG01.2285	pink
evm.TU.LG01.2287	brown
evm.TU.LG01.2292	green
evm.TU.LG01.2298	green
evm.TU.LG01.2299	green
evm.TU.LG01.23	darkslateblue
evm.TU.LG01.230	darkorange2
evm.TU.LG01.2300	indianred4
evm.TU.LG01.2303	darkgrey
evm.TU.LG01.2304	green
evm.TU.LG01.2307	darkorange2		ERF	AT1G71130.1	ETHYLENE RESPONSE FACTOR 70 ERF070; ATERF070;CYTOKININ RESPONSE FACTOR 8 CRF8
evm.TU.LG01.2309	darkgreen
evm.TU.LG01.231	coral2
evm.TU.LG01.2313	darkgreen
evm.TU.LG01.2315	indianred4
evm.TU.LG01.2318	darkgreen
evm.TU.LG01.2320	brown
evm.TU.LG01.2324	green
evm.TU.LG01.2325	purple
evm.TU.LG01.2326	darkslateblue
evm.TU.LG01.2327	purple
evm.TU.LG01.2328	magenta
evm.TU.LG01.233	brown
evm.TU.LG01.2331	brown
evm.TU.LG01.2337	darkslateblue
evm.TU.LG01.2338	darkslateblue
evm.TU.LG01.2340	darkorange
evm.TU.LG01.2341	brown
evm.TU.LG01.2344	purple
evm.TU.LG01.2345	green
evm.TU.LG01.2346	green
evm.TU.LG01.235	darkorange2
evm.TU.LG01.2350	brown
evm.TU.LG01.2352	darkslateblue
evm.TU.LG01.2353	darkgrey
evm.TU.LG01.2354	lightpink4
evm.TU.LG01.2355	darkslateblue
evm.TU.LG01.2356	darkolivegreen
evm.TU.LG01.2357	green
evm.TU.LG01.2359	lightpink4
evm.TU.LG01.2361	green
evm.TU.LG01.2362	darkorange
evm.TU.LG01.2364	brown
evm.TU.LG01.2365	brown
evm.TU.LG01.2366	plum2
evm.TU.LG01.2367	green
evm.TU.LG01.2368	green
evm.TU.LG01.2370	bisque4
evm.TU.LG01.2371	pink
evm.TU.LG01.2372	brown
evm.TU.LG01.2373	mediumorchid
evm.TU.LG01.2375	firebrick4
evm.TU.LG01.2376	coral2
evm.TU.LG01.238	green
evm.TU.LG01.2380	bisque4
evm.TU.LG01.2381	brown
evm.TU.LG01.2383	purple
evm.TU.LG01.2384	pink
evm.TU.LG01.2385	darkorange2
evm.TU.LG01.2387	green
evm.TU.LG01.239	antiquewhite4
evm.TU.LG01.2397	coral1
evm.TU.LG01.24	darkorange2
evm.TU.LG01.240	darkslateblue
evm.TU.LG01.2402	indianred4
evm.TU.LG01.2403	plum2
evm.TU.LG01.2405	bisque4
evm.TU.LG01.2406	bisque4
evm.TU.LG01.2409	coral2
evm.TU.LG01.241	darkslateblue
evm.TU.LG01.2411	green
evm.TU.LG01.2413	darkslateblue
evm.TU.LG01.2415	pink
evm.TU.LG01.2419	indianred4
evm.TU.LG01.242	darkslateblue		WOX	AT1G46480.1	WUSCHEL RELATED HOMEOBOX 4 WOX4
evm.TU.LG01.2420	brown
evm.TU.LG01.2421	brown
evm.TU.LG01.2422	pink		E2F/DP	AT5G03415.1	ATDPB; DPB
evm.TU.LG01.2423	darkslateblue
evm.TU.LG01.2425	skyblue1
evm.TU.LG01.2426	mediumorchid
evm.TU.LG01.2428	darkgreen
evm.TU.LG01.2429	pink
evm.TU.LG01.243	green
evm.TU.LG01.2430	pink
evm.TU.LG01.2431	lightpink4
evm.TU.LG01.2433	bisque4
evm.TU.LG01.2435	indianred4
evm.TU.LG01.2438	plum2
evm.TU.LG01.244	lavenderblush3
evm.TU.LG01.2442	darkgreen
evm.TU.LG01.2443	brown
evm.TU.LG01.2447	darkgreen
evm.TU.LG01.245	darkslateblue
evm.TU.LG01.2450	brown
evm.TU.LG01.2452	antiquewhite4
evm.TU.LG01.2454	brown
evm.TU.LG01.2457	green
evm.TU.LG01.2458	darkorange2
evm.TU.LG01.246	brown
evm.TU.LG01.2464	darkgrey
evm.TU.LG01.2465	green
evm.TU.LG01.2469	brown
evm.TU.LG01.247	darkslateblue
evm.TU.LG01.2471	green
evm.TU.LG01.2472	darkgreen
evm.TU.LG01.2474	brown
evm.TU.LG01.2475	lightpink4
evm.TU.LG01.2476	darkslateblue
evm.TU.LG01.2478	darkslateblue
evm.TU.LG01.2480	firebrick4
evm.TU.LG01.2481	darkslateblue
evm.TU.LG01.2483	indianred4
evm.TU.LG01.2485	green
evm.TU.LG01.2487	brown
evm.TU.LG01.249	darkslateblue
evm.TU.LG01.2490	green
evm.TU.LG01.2493	navajowhite2
evm.TU.LG01.2496	indianred4
evm.TU.LG01.2498	brown
evm.TU.LG01.2499	lightpink4
evm.TU.LG01.25	brown
evm.TU.LG01.250	green
evm.TU.LG01.2502	bisque4
evm.TU.LG01.2504	bisque4
evm.TU.LG01.2505	indianred4
evm.TU.LG01.2506	brown
evm.TU.LG01.2507	brown
evm.TU.LG01.251	indianred4
evm.TU.LG01.2510	magenta
evm.TU.LG01.2515	coral2
evm.TU.LG01.252	brown
evm.TU.LG01.2520	lightpink4
evm.TU.LG01.2521	green
evm.TU.LG01.2522	green
evm.TU.LG01.2523	green
evm.TU.LG01.2525	orangered3
evm.TU.LG01.2526	darkorange2
evm.TU.LG01.2529	brown
evm.TU.LG01.2530	green
evm.TU.LG01.2532	darkgrey
evm.TU.LG01.2537	yellow4
evm.TU.LG01.2538	antiquewhite4
evm.TU.LG01.254	green
evm.TU.LG01.2540	green		E2F/DP	AT3G48160.2	DP-E2F-LIKE 1 DEL1; E2FE;E2F-LIKE 3 E2L3
evm.TU.LG01.2543	darkslateblue
evm.TU.LG01.2545	green
evm.TU.LG01.2546	green
evm.TU.LG01.2547	darkslateblue
evm.TU.LG01.2548	green
evm.TU.LG01.255	green
evm.TU.LG01.2550	orangered3
evm.TU.LG01.2552	pink
evm.TU.LG01.2553	lavenderblush3
evm.TU.LG01.2555	pink
evm.TU.LG01.2557	bisque4
evm.TU.LG01.2559	indianred4
evm.TU.LG01.256	brown
evm.TU.LG01.2560	indianred4
evm.TU.LG01.2562	indianred4		bHLH	AT5G62610.1
evm.TU.LG01.2566	purple
evm.TU.LG01.2567	lightpink4
evm.TU.LG01.2568	brown
evm.TU.LG01.2571	indianred4
evm.TU.LG01.2577	brown
evm.TU.LG01.2578	green
evm.TU.LG01.258	darkorange2
evm.TU.LG01.2581	indianred4
evm.TU.LG01.2582	indianred4
evm.TU.LG01.2583	darkslateblue
evm.TU.LG01.2584	lightsteelblue1
evm.TU.LG01.2586	lavenderblush3
evm.TU.LG01.2588	green
evm.TU.LG01.2589	darkorange
evm.TU.LG01.2591	darkorange
evm.TU.LG01.2595	pink
evm.TU.LG01.2599	brown
evm.TU.LG01.260	darkslateblue
evm.TU.LG01.2601	darkgreen
evm.TU.LG01.2602	pink
evm.TU.LG01.2608	purple
evm.TU.LG01.261	darkslateblue
evm.TU.LG01.2616	purple
evm.TU.LG01.2617	green		bHLH	AT3G47640.2
evm.TU.LG01.2618	bisque4
evm.TU.LG01.262	darkslateblue
evm.TU.LG01.2621	darkslateblue
evm.TU.LG01.2624	pink
evm.TU.LG01.2625	indianred4
evm.TU.LG01.2626	indianred4
evm.TU.LG01.2629	green
evm.TU.LG01.263	indianred4
evm.TU.LG01.2630	purple
evm.TU.LG01.2631	pink		MYB	AT3G47600.1	MYB DOMAIN PROTEIN 94 ATMYB94; ATMYBCP70;MYB DOMAIN PROTEIN 94 MYB94
evm.TU.LG01.2632	brown
evm.TU.LG01.2633	brown
evm.TU.LG01.2635	darkslateblue
evm.TU.LG01.2637	yellow4
evm.TU.LG01.2641	purple		Dof	AT5G39660.1	CYCLING DOF FACTOR 2 CDF2
evm.TU.LG01.2642	green
evm.TU.LG01.2643	pink
evm.TU.LG01.2644	purple
evm.TU.LG01.2645	green
evm.TU.LG01.2647	darkorange
evm.TU.LG01.2648	pink
evm.TU.LG01.2649	lightpink4
evm.TU.LG01.265	indianred4
evm.TU.LG01.2651	lightpink4
evm.TU.LG01.2652	indianred4
evm.TU.LG01.2653	indianred4
evm.TU.LG01.2654	lightpink4
evm.TU.LG01.2656	indianred4
evm.TU.LG01.266	bisque4
evm.TU.LG01.2660	brown		NAC	AT5G61430.1	NAC5;NAC DOMAIN CONTAINING PROTEIN 100 ANAC100; ATNAC5;NAC DOMAIN CONTAINING PROTEIN 100 NAC100
evm.TU.LG01.2661	darkslateblue
evm.TU.LG01.2662	indianred4
evm.TU.LG01.2663	brown
evm.TU.LG01.2665	darkslateblue
evm.TU.LG01.2666	purple
evm.TU.LG01.2667	darkslateblue
evm.TU.LG01.2668	green
evm.TU.LG01.2669	green
evm.TU.LG01.267	bisque4
evm.TU.LG01.2670	brown
evm.TU.LG01.2674	darkslateblue
evm.TU.LG01.2675	pink
evm.TU.LG01.2676	darkolivegreen
evm.TU.LG01.2677	pink
evm.TU.LG01.268	bisque4
evm.TU.LG01.2680	green
evm.TU.LG01.2681	purple		bHLH	AT4G00050.1	UNFERTILIZED EMBRYO SAC 10 UNE10;PHYTOCHROME INTERACTING FACTOR 8 PIF8
evm.TU.LG01.2682	purple
evm.TU.LG01.2684	coral2
evm.TU.LG01.2688	firebrick4
evm.TU.LG01.2689	darkorange2
evm.TU.LG01.2690	plum2
evm.TU.LG01.2691	darkslateblue		C3H	AT3G48440.1	ATC3H43
evm.TU.LG01.2695	orangered3
evm.TU.LG01.2697	green
evm.TU.LG01.2698	darkslateblue
evm.TU.LG01.2699	green
evm.TU.LG01.27	magenta
evm.TU.LG01.2700	coral2
evm.TU.LG01.2701	brown
evm.TU.LG01.2702	plum2
evm.TU.LG01.2704	darkorange2
evm.TU.LG01.2706	orangered3
evm.TU.LG01.2707	darkslateblue
evm.TU.LG01.271	darkslateblue		bZIP	AT1G45249.1
evm.TU.LG01.2710	purple
evm.TU.LG01.2711	coral2
evm.TU.LG01.2713	magenta
evm.TU.LG01.2715	bisque4
evm.TU.LG01.2716	pink
evm.TU.LG01.2717	darkslateblue
evm.TU.LG01.2719	coral2
evm.TU.LG01.272	orangered3
evm.TU.LG01.2720	darkslateblue
evm.TU.LG01.2722	green
evm.TU.LG01.2723	coral2
evm.TU.LG01.2726	coral2
evm.TU.LG01.2727	brown
evm.TU.LG01.2728	lightpink4
evm.TU.LG01.2730	bisque4
evm.TU.LG01.2733	green
evm.TU.LG01.2734	bisque4
evm.TU.LG01.2739	darkorange
evm.TU.LG01.2740	darkslateblue		ARF	AT5G62000.3
evm.TU.LG01.2741	brown		bHLH	AT3G26744.1	SCREAM;A. THALIANA INDUCER OF CBP EXPRESSION 1 ATICE1;SCREAM SCRM;INDUCER OF CBF EXPRESSION 1 ICE1
evm.TU.LG01.2742	darkslateblue
evm.TU.LG01.2743	darkslateblue
evm.TU.LG01.2747	mediumorchid
evm.TU.LG01.2748	green
evm.TU.LG01.275	darkgreen
evm.TU.LG01.2751	coral2
evm.TU.LG01.2753	green
evm.TU.LG01.2754	pink
evm.TU.LG01.2755	pink
evm.TU.LG01.2756	indianred4
evm.TU.LG01.2759	orangered3
evm.TU.LG01.276	darkgrey
evm.TU.LG01.2760	pink
evm.TU.LG01.2761	green
evm.TU.LG01.2762	antiquewhite4
evm.TU.LG01.2764	green
evm.TU.LG01.2765	skyblue1
evm.TU.LG01.277	darkgreen
evm.TU.LG01.2770	darkslateblue
evm.TU.LG01.2772	indianred4
evm.TU.LG01.2773	darkorange
evm.TU.LG01.2774	lightpink4
evm.TU.LG01.2779	pink		TCP	AT3G27010.1	ATTCP20;ARABIDOPSIS THALIANA TEOSINTE BRANCHED 1, CYCLOIDEA, PCF TCP-DOMAIN FAMILY PROTEIN 20 AT-TCP20; PCF1;TEOSINTE BRANCHED 1, CYCLOIDEA, PCF TCP-DOMAIN FAMILY PROTEIN 20 TCP20
evm.TU.LG01.278	darkorange		SBP	AT1G20980.1	SQUAMOSA PROMOTER BINDING PROTEIN-LIKE 14 ATSPL14;SQUAMOSA PROMOTER BINDING PROTEIN-LIKE 14 SPL14; FBR6; SPL1R2
evm.TU.LG01.2780	brown
evm.TU.LG01.2783	coral2
evm.TU.LG01.2784	darkorange2
evm.TU.LG01.2785	indianred4
evm.TU.LG01.2786	brown		MIKC_MADS	AT4G09960.2
evm.TU.LG01.2788	darkslateblue
evm.TU.LG01.2789	darkslateblue
evm.TU.LG01.279	green
evm.TU.LG01.2791	darkslateblue
evm.TU.LG01.2792	darkgrey		NF-YC	AT3G48590.1	NUCLEAR FACTOR Y, SUBUNIT C1 NF-YC1; ATHAP5A; HAP5A
evm.TU.LG01.2793	darkolivegreen
evm.TU.LG01.2795	darkorange
evm.TU.LG01.2796	bisque4
evm.TU.LG01.2797	pink
evm.TU.LG01.2798	brown
evm.TU.LG01.28	purple
evm.TU.LG01.280	darkslateblue
evm.TU.LG01.2800	darkslateblue
evm.TU.LG01.2801	magenta
evm.TU.LG01.2804	green
evm.TU.LG01.2806	pink
evm.TU.LG01.2807	green
evm.TU.LG01.2810	pink		Trihelix	AT5G63420.1	RNJ;EMBRYO DEFECTIVE 2746 emb2746;RIBONUCLEASE J ATRNJ
evm.TU.LG01.2811	brown
evm.TU.LG01.2815	pink
evm.TU.LG01.2817	brown
evm.TU.LG01.282	green
evm.TU.LG01.2820	brown
evm.TU.LG01.2821	brown
evm.TU.LG01.2822	coral2
evm.TU.LG01.2823	darkslateblue
evm.TU.LG01.2824	darkslateblue
evm.TU.LG01.2825	darkslateblue
evm.TU.LG01.2828	green
evm.TU.LG01.2829	green
evm.TU.LG01.283	darkslateblue
evm.TU.LG01.2830	pink
evm.TU.LG01.2831	darkgrey
evm.TU.LG01.2834	brown
evm.TU.LG01.2835	pink
evm.TU.LG01.2836	darkgrey
evm.TU.LG01.2837	darkgrey
evm.TU.LG01.284	bisque4
evm.TU.LG01.2840	lightpink4
evm.TU.LG01.2841	darkgrey
evm.TU.LG01.2842	darkorange		C2H2	AT4G06634.1	ATYY1;YIN YANG 1 YY1
evm.TU.LG01.2845	orangered3
evm.TU.LG01.2846	darkgreen		HSF	AT3G22830.1	HEAT SHOCK TRANSCRIPTION FACTOR A6B HSFA6B;ARABIDOPSIS THALIANA HEAT SHOCK TRANSCRIPTION FACTOR A6B AT-HSFA6B
evm.TU.LG01.2847	orangered3
evm.TU.LG01.2849	darkgrey
evm.TU.LG01.285	green
evm.TU.LG01.2851	darkslateblue
evm.TU.LG01.2852	lightpink4
evm.TU.LG01.2853	indianred4
evm.TU.LG01.2855	brown
evm.TU.LG01.2858	darkslateblue
evm.TU.LG01.2859	skyblue1
evm.TU.LG01.286	skyblue1		bZIP	AT1G42990.1	BASIC REGION/LEUCINE ZIPPER MOTIF 60 BZIP60;BBASIC REGION/LEUCINE ZIPPER MOTIF 60 BZIP60;BASIC REGION/LEUCINE ZIPPER MOTIF 60 ATBZIP60
evm.TU.LG01.2860	purple
evm.TU.LG01.2863	mediumpurple2		bHLH	AT4G02590.2
evm.TU.LG01.2865	yellow4
evm.TU.LG01.2866	green
evm.TU.LG01.2867	brown
evm.TU.LG01.2869	pink
evm.TU.LG01.287	coral2
evm.TU.LG01.2872	brown
evm.TU.LG01.2873	lightpink4
evm.TU.LG01.2874	pink
evm.TU.LG01.2877	darkgrey		WRKY	AT2G30590.1	WRKY DNA-BINDING PROTEIN 21 WRKY21
evm.TU.LG01.2878	pink
evm.TU.LG01.2879	darkslateblue
evm.TU.LG01.288	skyblue1
evm.TU.LG01.2881	darkgreen
evm.TU.LG01.2884	orangered3
evm.TU.LG01.2886	indianred4
evm.TU.LG01.2887	indianred4
evm.TU.LG01.2888	indianred4
evm.TU.LG01.289	lightpink4
evm.TU.LG01.2892	bisque4
evm.TU.LG01.2894	brown		LBD	AT3G58190.1	LATERAL ORGAN BOUNDARIES-DOMAIN 29 LBD29;ASYMMETRIC LEAVES 2-LIKE 16 ASL16
evm.TU.LG01.29	darkolivegreen
evm.TU.LG01.290	purple
evm.TU.LG01.2901	indianred4
evm.TU.LG01.2902	indianred4
evm.TU.LG01.2904	coral2
evm.TU.LG01.2906	coral2
evm.TU.LG01.2909	green
evm.TU.LG01.2910	lightsteelblue1
evm.TU.LG01.2911	indianred4
evm.TU.LG01.2912	navajowhite2
evm.TU.LG01.2913	lavenderblush3
evm.TU.LG01.2916	magenta
evm.TU.LG01.2919	coral2
evm.TU.LG01.292	darkgrey
evm.TU.LG01.2920	green
evm.TU.LG01.2923	indianred4
evm.TU.LG01.2925	green
evm.TU.LG01.2926	bisque4
evm.TU.LG01.293	darkorange2
evm.TU.LG01.2931	darkslateblue
evm.TU.LG01.2932	brown		MYB	AT2G47460.1	PRODUCTION OF FLAVONOL GLYCOSIDES 1 PFG1;MYB DOMAIN PROTEIN 12 MYB12;MYB DOMAIN PROTEIN 12 ATMYB12
evm.TU.LG01.2933	green
evm.TU.LG01.2934	green
evm.TU.LG01.2935	indianred4
evm.TU.LG01.2936	brown
evm.TU.LG01.2937	pink
evm.TU.LG01.2938	lightsteelblue1
evm.TU.LG01.2939	green
evm.TU.LG01.2941	lightpink4
evm.TU.LG01.295	pink
evm.TU.LG01.297	brown
evm.TU.LG01.3	green
evm.TU.LG01.301	green
evm.TU.LG01.302	darkgrey
evm.TU.LG01.307	darkgreen
evm.TU.LG01.309	brown
evm.TU.LG01.310	darkorange2
evm.TU.LG01.311	bisque4
evm.TU.LG01.312	coral2
evm.TU.LG01.313	darkorange2
evm.TU.LG01.314	darkslateblue
evm.TU.LG01.315	brown
evm.TU.LG01.316	mediumpurple2
evm.TU.LG01.319	indianred4
evm.TU.LG01.320	pink
evm.TU.LG01.321	indianred4
evm.TU.LG01.322	bisque4
evm.TU.LG01.324	indianred4
evm.TU.LG01.325	darkslateblue
evm.TU.LG01.326	coral2
evm.TU.LG01.327	darkslateblue
evm.TU.LG01.328	darkorange2
evm.TU.LG01.329	brown
evm.TU.LG01.33	bisque4
evm.TU.LG01.330	lightpink4
evm.TU.LG01.331	green
evm.TU.LG01.338	coral2
evm.TU.LG01.339	bisque4
evm.TU.LG01.340	orangered3
evm.TU.LG01.341	lightsteelblue1		C3H	AT2G33835.1	ATC3H27;FRIGIDA-ESSENTIAL 1 FES1
evm.TU.LG01.343	indianred4
evm.TU.LG01.344	pink
evm.TU.LG01.354	green
evm.TU.LG01.355	brown
evm.TU.LG01.357	green
evm.TU.LG01.359	bisque4
evm.TU.LG01.360	brown
evm.TU.LG01.363	darkslateblue
evm.TU.LG01.366	orangered3
evm.TU.LG01.367	darkslateblue
evm.TU.LG01.369	darkslateblue
evm.TU.LG01.370	darkslateblue		VOZ	AT1G28520.2
evm.TU.LG01.373	green
evm.TU.LG01.378	purple
evm.TU.LG01.379	purple
evm.TU.LG01.380	green
evm.TU.LG01.382	green
evm.TU.LG01.383	mediumorchid
evm.TU.LG01.388	darkgreen
evm.TU.LG01.390	coral2
evm.TU.LG01.391	pink
evm.TU.LG01.392	darkslateblue
evm.TU.LG01.393	indianred4
evm.TU.LG01.396	indianred4
evm.TU.LG01.397	darkgrey
evm.TU.LG01.398	pink
evm.TU.LG01.40	brown
evm.TU.LG01.400	darkslateblue
evm.TU.LG01.401	coral2
evm.TU.LG01.402	darkslateblue
evm.TU.LG01.406	darkgrey
evm.TU.LG01.407	brown
evm.TU.LG01.408	coral2
evm.TU.LG01.409	darkslateblue
evm.TU.LG01.412	darkslateblue
evm.TU.LG01.413	mediumorchid
evm.TU.LG01.417	pink
evm.TU.LG01.418	indianred4
evm.TU.LG01.419	orangered3
evm.TU.LG01.42	purple
evm.TU.LG01.424	pink
evm.TU.LG01.425	green
evm.TU.LG01.428	green
evm.TU.LG01.43	darkorange2
evm.TU.LG01.432	darkslateblue
evm.TU.LG01.434	darkgreen
evm.TU.LG01.435	purple
evm.TU.LG01.436	bisque4
evm.TU.LG01.439	darkgrey
evm.TU.LG01.44	purple
evm.TU.LG01.441	indianred4		LSD	AT4G20380.2
evm.TU.LG01.445	green
evm.TU.LG01.447	coral2
evm.TU.LG01.450	darkslateblue
evm.TU.LG01.451	plum2
evm.TU.LG01.455	bisque4
evm.TU.LG01.459	brown
evm.TU.LG01.461	brown
evm.TU.LG01.47	brown
evm.TU.LG01.471	bisque4
evm.TU.LG01.474	darkorange2
evm.TU.LG01.475	darkslateblue
evm.TU.LG01.476	magenta
evm.TU.LG01.477	green
evm.TU.LG01.479	darkorange2
evm.TU.LG01.480	darkslateblue
evm.TU.LG01.482	green
evm.TU.LG01.483	darkorange
evm.TU.LG01.484	brown
evm.TU.LG01.485	lightsteelblue1
evm.TU.LG01.488	darkgreen
evm.TU.LG01.489	darkgreen
evm.TU.LG01.496	plum2
evm.TU.LG01.5	brown
evm.TU.LG01.505	lightpink4
evm.TU.LG01.506	darkslateblue
evm.TU.LG01.507	green
evm.TU.LG01.508	brown
evm.TU.LG01.51	darkslateblue
evm.TU.LG01.511	green
evm.TU.LG01.514	green
evm.TU.LG01.516	darkgrey
evm.TU.LG01.517	magenta
evm.TU.LG01.518	antiquewhite4
evm.TU.LG01.52	darkorange2
evm.TU.LG01.522	coral2
evm.TU.LG01.524	indianred4
evm.TU.LG01.526	green
evm.TU.LG01.528	darkslateblue
evm.TU.LG01.530	lightpink4
evm.TU.LG01.531	darkslateblue
evm.TU.LG01.532	green
evm.TU.LG01.535	darkgrey
evm.TU.LG01.536	darkgrey
evm.TU.LG01.538	purple
evm.TU.LG01.54	indianred4
evm.TU.LG01.541	darkgreen		G2-like	AT4G28610.1	PHOSPHATE STARVATION RESPONSE 1 PHR1; AtPHR1
evm.TU.LG01.542	indianred4
evm.TU.LG01.544	green
evm.TU.LG01.548	brown
evm.TU.LG01.55	darkslateblue
evm.TU.LG01.551	green
evm.TU.LG01.552	pink
evm.TU.LG01.556	purple
evm.TU.LG01.557	lavenderblush3
evm.TU.LG01.561	coral2
evm.TU.LG01.565	pink
evm.TU.LG01.566	bisque4
evm.TU.LG01.567	green
evm.TU.LG01.573	magenta
evm.TU.LG01.576	coral1
evm.TU.LG01.578	darkslateblue
evm.TU.LG01.582	magenta		bZIP	AT1G75390.1	BASIC LEUCINE-ZIPPER 44 AtbZIP44;BASIC LEUCINE-ZIPPER 44 bZIP44
evm.TU.LG01.586	antiquewhite4
evm.TU.LG01.587	antiquewhite4
evm.TU.LG01.589	indianred4
evm.TU.LG01.59	darkgreen
evm.TU.LG01.592	indianred4
evm.TU.LG01.595	darkslateblue
evm.TU.LG01.596	plum2
evm.TU.LG01.597	pink
evm.TU.LG01.599	darkslateblue
evm.TU.LG01.6	darkgrey
evm.TU.LG01.605	brown
evm.TU.LG01.607	magenta
evm.TU.LG01.608	bisque4
evm.TU.LG01.61	purple
evm.TU.LG01.612	green		NAC	AT4G35580.1
evm.TU.LG01.62	brown
evm.TU.LG01.622	darkslateblue
evm.TU.LG01.625	purple
evm.TU.LG01.629	darkorange2
evm.TU.LG01.63	brown
evm.TU.LG01.634	darkslateblue
evm.TU.LG01.635	brown
evm.TU.LG01.637	brown
evm.TU.LG01.64	brown
evm.TU.LG01.640	bisque4
evm.TU.LG01.641	bisque4
evm.TU.LG01.647	darkgreen
evm.TU.LG01.648	indianred4
evm.TU.LG01.650	magenta
evm.TU.LG01.651	brown
evm.TU.LG01.654	darkorange2
evm.TU.LG01.656	lavenderblush3
evm.TU.LG01.657	brown
evm.TU.LG01.661	lavenderblush3
evm.TU.LG01.662	green
evm.TU.LG01.663	green
evm.TU.LG01.665	purple
evm.TU.LG01.666	lightpink4
evm.TU.LG01.670	darkorange
evm.TU.LG01.671	darkgreen
evm.TU.LG01.676	brown
evm.TU.LG01.681	darkslateblue
evm.TU.LG01.683	indianred4
evm.TU.LG01.689	green
evm.TU.LG01.69	purple
evm.TU.LG01.690	brown
evm.TU.LG01.693	bisque4
evm.TU.LG01.694	green
evm.TU.LG01.698	darkslateblue
evm.TU.LG01.699	lightpink4
evm.TU.LG01.70	skyblue1
evm.TU.LG01.702	green
evm.TU.LG01.705	darkslateblue		MYB	AT4G26930.1	MYB DOMAIN PROTEIN 97 AtMYB97;MYB DOMAIN PROTEIN 97 MYB97
evm.TU.LG01.707	lightpink4
evm.TU.LG01.708	navajowhite2
evm.TU.LG01.709	indianred4
evm.TU.LG01.710	plum2
evm.TU.LG01.713	coral2
evm.TU.LG01.715	magenta
evm.TU.LG01.720	brown
evm.TU.LG01.723	brown
evm.TU.LG01.724	brown
evm.TU.LG01.725	purple
evm.TU.LG01.728	brown
evm.TU.LG01.73	darkslateblue
evm.TU.LG01.734	indianred4
evm.TU.LG01.736	coral1
evm.TU.LG01.742	lightsteelblue1
evm.TU.LG01.746	magenta
evm.TU.LG01.748	green
evm.TU.LG01.75	green		HD-ZIP	AT2G46680.1	HOMEOBOX 7 HB-7;HOMEOBOX 7 ATHB-7;ARABIDOPSIS THALIANA HOMEOBOX 7 ATHB7
evm.TU.LG01.752	green
evm.TU.LG01.754	purple
evm.TU.LG01.755	bisque4
evm.TU.LG01.756	coral2
evm.TU.LG01.759	brown
evm.TU.LG01.76	pink
evm.TU.LG01.763	darkorange2
evm.TU.LG01.764	coral1
evm.TU.LG01.765	green
evm.TU.LG01.766	darkorange2
evm.TU.LG01.767	purple
evm.TU.LG01.768	darkgreen
evm.TU.LG01.769	darkslateblue
evm.TU.LG01.770	purple
evm.TU.LG01.771	darkgreen
evm.TU.LG01.772	darkgreen
evm.TU.LG01.773	darkgreen
evm.TU.LG01.774	lightpink4
evm.TU.LG01.78	green
evm.TU.LG01.781	green
evm.TU.LG01.782	pink
evm.TU.LG01.784	green
evm.TU.LG01.785	darkslateblue
evm.TU.LG01.786	navajowhite2
evm.TU.LG01.789	coral1
evm.TU.LG01.79	bisque4
evm.TU.LG01.795	darkorange
evm.TU.LG01.8	darkorange2
evm.TU.LG01.80	darkslateblue
evm.TU.LG01.800	pink
evm.TU.LG01.801	pink
evm.TU.LG01.803	darkslateblue
evm.TU.LG01.804	darkorange2
evm.TU.LG01.807	darkgrey
evm.TU.LG01.809	darkgreen
evm.TU.LG01.810	darkgreen
evm.TU.LG01.811	coral2
evm.TU.LG01.816	lightpink4
evm.TU.LG01.82	green		GATA	AT5G49300.1	GATA TRANSCRIPTION FACTOR 16 GATA16
evm.TU.LG01.823	darkslateblue
evm.TU.LG01.824	pink
evm.TU.LG01.825	green
evm.TU.LG01.826	darkslateblue
evm.TU.LG01.827	brown
evm.TU.LG01.83	darkgreen		G2-like	AT3G16857.2	RESPONSE REGULATOR 1 RR1;RESPONSE REGULATOR 1 ARR1
evm.TU.LG01.833	darkgreen
evm.TU.LG01.837	green
evm.TU.LG01.838	indianred4
evm.TU.LG01.84	darkgreen
evm.TU.LG01.842	navajowhite2
evm.TU.LG01.844	indianred4
evm.TU.LG01.845	brown
evm.TU.LG01.848	green
evm.TU.LG01.85	darkgreen
evm.TU.LG01.850	darkorange2
evm.TU.LG01.851	brown
evm.TU.LG01.853	pink
evm.TU.LG01.854	lavenderblush3
evm.TU.LG01.857	pink
evm.TU.LG01.858	navajowhite2
evm.TU.LG01.860	green
evm.TU.LG01.863	brown
evm.TU.LG01.867	pink
evm.TU.LG01.869	darkgreen		NF-YA	AT1G30500.2	NUCLEAR FACTOR Y, SUBUNIT A7 NF-YA7
evm.TU.LG01.87	antiquewhite4
evm.TU.LG01.870	darkslateblue
evm.TU.LG01.877	green
evm.TU.LG01.880	brown
evm.TU.LG01.885	indianred4
evm.TU.LG01.887	firebrick4
evm.TU.LG01.891	lightpink4
evm.TU.LG01.892	orangered3
evm.TU.LG01.894	green
evm.TU.LG01.895	darkslateblue
evm.TU.LG01.897	brown
evm.TU.LG01.898	lightpink4
evm.TU.LG01.900	pink
evm.TU.LG01.905	lightpink4
evm.TU.LG01.906	brown
evm.TU.LG01.909	bisque4
evm.TU.LG01.91	darkslateblue
evm.TU.LG01.917	green
evm.TU.LG01.918	skyblue1		B3	AT3G18990.1
evm.TU.LG01.922	green
evm.TU.LG01.931	darkorange2
evm.TU.LG01.933	green
evm.TU.LG01.935	navajowhite2
evm.TU.LG01.938	pink
evm.TU.LG01.94	darkslateblue
evm.TU.LG01.940	bisque4
evm.TU.LG01.941	indianred4
evm.TU.LG01.942	darkorange2
evm.TU.LG01.945	green
evm.TU.LG01.952	darkgreen
evm.TU.LG01.958	green
evm.TU.LG01.959	brown
evm.TU.LG01.96	pink
evm.TU.LG01.960	bisque4
evm.TU.LG01.967	green
evm.TU.LG01.969	yellow4
evm.TU.LG01.970	brown
evm.TU.LG01.971	purple
evm.TU.LG01.975	pink
evm.TU.LG01.982	darkorange
evm.TU.LG01.985	darkorange
evm.TU.LG01.986	green
evm.TU.LG01.989	purple
evm.TU.LG01.99	coral2
evm.TU.LG01.991	indianred4
evm.TU.LG01.992	indianred4
evm.TU.LG01.994	lightsteelblue1
evm.TU.LG01.998	darkorange2
evm.TU.LG02.10	pink
evm.TU.LG02.1002	plum2
evm.TU.LG02.1003	darkslateblue
evm.TU.LG02.1008	brown
evm.TU.LG02.1009	darkgreen
evm.TU.LG02.1010	brown
evm.TU.LG02.1011	pink
evm.TU.LG02.1013	brown
evm.TU.LG02.1014	bisque4
evm.TU.LG02.1018	indianred4
evm.TU.LG02.102	firebrick4
evm.TU.LG02.1022	pink
evm.TU.LG02.1026	yellow4
evm.TU.LG02.1027	brown
evm.TU.LG02.1028	darkorange2
evm.TU.LG02.1029	green
evm.TU.LG02.1030	darkslateblue
evm.TU.LG02.1033	indianred4
evm.TU.LG02.1036	green
evm.TU.LG02.1037	darkslateblue
evm.TU.LG02.1038	darkgrey
evm.TU.LG02.1039	pink
evm.TU.LG02.1041	pink
evm.TU.LG02.1042	indianred4
evm.TU.LG02.1047	lightsteelblue1
evm.TU.LG02.1048	green
evm.TU.LG02.105	pink
evm.TU.LG02.1050	brown
evm.TU.LG02.1052	purple
evm.TU.LG02.1054	pink
evm.TU.LG02.1055	green
evm.TU.LG02.1059	indianred4
evm.TU.LG02.1062	darkslateblue
evm.TU.LG02.1064	darkorange
evm.TU.LG02.107	brown
evm.TU.LG02.1073	pink
evm.TU.LG02.1074	green
evm.TU.LG02.1080	darkslateblue
evm.TU.LG02.1081	bisque4
evm.TU.LG02.1085	green
evm.TU.LG02.1087	darkorange2
evm.TU.LG02.109	bisque4
evm.TU.LG02.1090	darkslateblue
evm.TU.LG02.1091	magenta
evm.TU.LG02.1092	lavenderblush3
evm.TU.LG02.1094	green
evm.TU.LG02.1096	purple
evm.TU.LG02.1097	darkslateblue
evm.TU.LG02.11	darkgrey
evm.TU.LG02.110	bisque4
evm.TU.LG02.1101	green
evm.TU.LG02.1104	mediumorchid
evm.TU.LG02.1105	darkgreen
evm.TU.LG02.1108	indianred4
evm.TU.LG02.111	mediumpurple2
evm.TU.LG02.1110	antiquewhite4
evm.TU.LG02.1116	darkorange2
evm.TU.LG02.1117	magenta
evm.TU.LG02.112	pink
evm.TU.LG02.1120	indianred4		C2H2	AT4G02670.1
evm.TU.LG02.1121	mediumpurple2
evm.TU.LG02.1122	darkslateblue
evm.TU.LG02.1123	darkgreen
evm.TU.LG02.1124	purple
evm.TU.LG02.1125	brown
evm.TU.LG02.1132	plum2
evm.TU.LG02.1133	magenta
evm.TU.LG02.1135	brown
evm.TU.LG02.1137	darkslateblue
evm.TU.LG02.1138	darkslateblue
evm.TU.LG02.1139	green
evm.TU.LG02.1141	green
evm.TU.LG02.1142	green		bHLH	AT4G02590.2
evm.TU.LG02.1143	purple
evm.TU.LG02.1144	lightpink4
evm.TU.LG02.1145	lightpink4
evm.TU.LG02.1146	coral2
evm.TU.LG02.1148	darkgreen
evm.TU.LG02.1149	magenta
evm.TU.LG02.1154	green		WRKY	AT2G30590.1	WRKY DNA-BINDING PROTEIN 21 WRKY21
evm.TU.LG02.1156	pink
evm.TU.LG02.1157	green
evm.TU.LG02.1159	lightpink4		bHLH	AT4G16430.1	BHLH003;JASMONATE ASSOCIATED MYC2 LIKE 3 JAM3; BHLH3; BHLH03
evm.TU.LG02.1163	green
evm.TU.LG02.1164	darkslateblue
evm.TU.LG02.1165	green
evm.TU.LG02.1167	lavenderblush3
evm.TU.LG02.1171	magenta
evm.TU.LG02.1172	green
evm.TU.LG02.1173	green
evm.TU.LG02.118	indianred4
evm.TU.LG02.1184	darkorange
evm.TU.LG02.1186	coral2
evm.TU.LG02.1187	magenta
evm.TU.LG02.1189	magenta
evm.TU.LG02.1190	darkgreen		ERF	AT3G23240.1	ATERF#092;ETHYLENE RESPONSE FACTOR 1 ERF1;ETHYLENE RESPONSE FACTOR 1 ATERF1; ERF1B
evm.TU.LG02.1191	green
evm.TU.LG02.1193	darkolivegreen		MYB	AT3G23250.1	MYB DOMAIN PROTEIN 15 ATMYB15;MYB DOMAIN PROTEIN 15 MYB15; ATY19
evm.TU.LG02.1195	magenta
evm.TU.LG02.1199	green
evm.TU.LG02.12	darkslateblue
evm.TU.LG02.1201	green
evm.TU.LG02.1202	lightpink4
evm.TU.LG02.1204	green
evm.TU.LG02.1205	darkslateblue
evm.TU.LG02.1206	darkorange2
evm.TU.LG02.1207	green
evm.TU.LG02.1208	darkgrey		NAC	AT4G28530.1	KIR1 KIRA1;NAC DOMAIN CONTAINING PROTEIN 74 anac074;NAC DOMAIN CONTAINING PROTEIN 74 NAC074
evm.TU.LG02.1210	darkgrey
evm.TU.LG02.1212	brown
evm.TU.LG02.1215	magenta
evm.TU.LG02.1219	darkolivegreen
evm.TU.LG02.1220	green
evm.TU.LG02.1222	purple
evm.TU.LG02.1223	purple
evm.TU.LG02.1224	lightpink4
evm.TU.LG02.1228	indianred4
evm.TU.LG02.123	brown
evm.TU.LG02.1230	darkslateblue
evm.TU.LG02.1231	lightpink4
evm.TU.LG02.1233	brown
evm.TU.LG02.124	lavenderblush3
evm.TU.LG02.1240	brown
evm.TU.LG02.1241	pink
evm.TU.LG02.1242	indianred4
evm.TU.LG02.1243	darkslateblue
evm.TU.LG02.1246	darkslateblue
evm.TU.LG02.1248	skyblue1
evm.TU.LG02.1252	yellow4
evm.TU.LG02.1253	darkslateblue
evm.TU.LG02.1254	brown
evm.TU.LG02.1255	lavenderblush3
evm.TU.LG02.1256	darkorange2
evm.TU.LG02.1258	green
evm.TU.LG02.1260	coral2
evm.TU.LG02.1263	green
evm.TU.LG02.1268	pink
evm.TU.LG02.1270	darkslateblue
evm.TU.LG02.1274	magenta
evm.TU.LG02.1276	coral2
evm.TU.LG02.1277	coral2
evm.TU.LG02.1278	magenta
evm.TU.LG02.1282	coral2		WRKY	AT2G47260.1	WRKY DNA-BINDING PROTEIN 23 ATWRKY23;WRKY DNA-BINDING PROTEIN 23 WRKY23
evm.TU.LG02.1291	darkslateblue
evm.TU.LG02.1292	pink
evm.TU.LG02.1298	darkorange
evm.TU.LG02.130	darkorange2
evm.TU.LG02.1300	coral2		MYB_related	AT2G47210.1	ATSWC4;SWR1 COMPLEX 4 SWC4
evm.TU.LG02.1301	darkorange2
evm.TU.LG02.1302	darkolivegreen
evm.TU.LG02.1306	lightpink4
evm.TU.LG02.1307	bisque4
evm.TU.LG02.1308	brown
evm.TU.LG02.1309	indianred4
evm.TU.LG02.131	darkorange2
evm.TU.LG02.1310	bisque4
evm.TU.LG02.1311	darkslateblue
evm.TU.LG02.1312	green
evm.TU.LG02.1317	darkgreen
evm.TU.LG02.1318	brown
evm.TU.LG02.1321	green
evm.TU.LG02.1322	darkgreen
evm.TU.LG02.1325	green
evm.TU.LG02.1326	bisque4
evm.TU.LG02.1329	brown
evm.TU.LG02.133	lightpink4
evm.TU.LG02.1332	darkslateblue
evm.TU.LG02.1333	green
evm.TU.LG02.1334	bisque4
evm.TU.LG02.1339	green
evm.TU.LG02.1342	coral2
evm.TU.LG02.1343	indianred4
evm.TU.LG02.1344	pink
evm.TU.LG02.1346	lightpink4
evm.TU.LG02.1349	brown
evm.TU.LG02.135	darkslateblue
evm.TU.LG02.1350	green
evm.TU.LG02.1351	bisque4
evm.TU.LG02.1354	pink
evm.TU.LG02.1355	green
evm.TU.LG02.1356	brown
evm.TU.LG02.1358	indianred4
evm.TU.LG02.1359	bisque4		HD-ZIP	AT3G61890.1	HOMEOBOX 12 HB12;HOMEOBOX 12 ATHB-12;ARABIDOPSIS THALIANA HOMEOBOX 12 ATHB12;HOMEOBOX 12 HB-12
evm.TU.LG02.1361	darkolivegreen
evm.TU.LG02.1362	darkslateblue
evm.TU.LG02.1365	indianred4
evm.TU.LG02.1366	purple
evm.TU.LG02.1368	magenta
evm.TU.LG02.1369	indianred4
evm.TU.LG02.137	green
evm.TU.LG02.1372	orangered3
evm.TU.LG02.1373	green
evm.TU.LG02.1375	antiquewhite4
evm.TU.LG02.1377	darkolivegreen
evm.TU.LG02.1379	indianred4
evm.TU.LG02.1389	darkslateblue
evm.TU.LG02.1391	green		MYB_related	AT4G39160.1
evm.TU.LG02.1393	plum2
evm.TU.LG02.1397	brown
evm.TU.LG02.1398	green
evm.TU.LG02.14	pink
evm.TU.LG02.140	darkorange2
evm.TU.LG02.1400	darkorange
evm.TU.LG02.1402	coral2
evm.TU.LG02.1403	magenta
evm.TU.LG02.1404	darkolivegreen		NAC	AT4G35580.1
evm.TU.LG02.1406	pink
evm.TU.LG02.1408	darkslateblue
evm.TU.LG02.1409	green
evm.TU.LG02.1410	green
evm.TU.LG02.1411	brown
evm.TU.LG02.1413	lightpink4
evm.TU.LG02.1415	magenta
evm.TU.LG02.1417	brown
evm.TU.LG02.142	coral2
evm.TU.LG02.1420	bisque4
evm.TU.LG02.1422	darkslateblue
evm.TU.LG02.1423	darkslateblue
evm.TU.LG02.1425	green		C3H	AT5G63260.1
evm.TU.LG02.1428	brown
evm.TU.LG02.1432	darkslateblue
evm.TU.LG02.1436	darkgreen
evm.TU.LG02.1438	darkslateblue
evm.TU.LG02.1439	brown
evm.TU.LG02.1442	darkorange
evm.TU.LG02.1445	green
evm.TU.LG02.1446	green
evm.TU.LG02.1449	darkgreen
evm.TU.LG02.145	darkgrey
evm.TU.LG02.1450	mediumorchid
evm.TU.LG02.146	magenta
evm.TU.LG02.1460	skyblue1
evm.TU.LG02.1462	darkorange2
evm.TU.LG02.1464	indianred4
evm.TU.LG02.1465	darkslateblue
evm.TU.LG02.1466	darkslateblue
evm.TU.LG02.1467	darkslateblue
evm.TU.LG02.1468	green
evm.TU.LG02.1469	pink
evm.TU.LG02.1472	darkgreen
evm.TU.LG02.1475	indianred4
evm.TU.LG02.1477	indianred4
evm.TU.LG02.1479	pink
evm.TU.LG02.1483	bisque4
evm.TU.LG02.1485	darkgreen
evm.TU.LG02.1487	green
evm.TU.LG02.1488	green
evm.TU.LG02.149	brown
evm.TU.LG02.1491	darkslateblue
evm.TU.LG02.1492	orangered3
evm.TU.LG02.1493	lavenderblush3
evm.TU.LG02.1494	brown
evm.TU.LG02.1495	darkgrey
evm.TU.LG02.1496	pink
evm.TU.LG02.1499	darkgrey
evm.TU.LG02.1506	darkgrey
evm.TU.LG02.151	coral2
evm.TU.LG02.1517	bisque4
evm.TU.LG02.1518	mediumorchid
evm.TU.LG02.1519	pink
evm.TU.LG02.1521	pink
evm.TU.LG02.1522	lightpink4
evm.TU.LG02.1523	green
evm.TU.LG02.1529	darkslateblue
evm.TU.LG02.153	pink
evm.TU.LG02.1530	darkolivegreen
evm.TU.LG02.1532	darkslateblue
evm.TU.LG02.1539	darkslateblue
evm.TU.LG02.1540	coral2
evm.TU.LG02.1541	green
evm.TU.LG02.1544	darkorange
evm.TU.LG02.1552	coral2
evm.TU.LG02.1553	coral2
evm.TU.LG02.1566	darkslateblue
evm.TU.LG02.1567	darkgrey
evm.TU.LG02.1568	darkgreen
evm.TU.LG02.157	purple
evm.TU.LG02.1570	lightpink4
evm.TU.LG02.1571	purple
evm.TU.LG02.1572	coral2
evm.TU.LG02.1575	green
evm.TU.LG02.1578	darkgreen
evm.TU.LG02.158	green
evm.TU.LG02.1580	darkslateblue
evm.TU.LG02.1581	coral1
evm.TU.LG02.1582	orangered3
evm.TU.LG02.1585	green
evm.TU.LG02.1586	navajowhite2
evm.TU.LG02.1588	coral1
evm.TU.LG02.159	darkslateblue
evm.TU.LG02.1592	magenta
evm.TU.LG02.1593	green
evm.TU.LG02.1594	magenta
evm.TU.LG02.1597	darkorange2
evm.TU.LG02.16	green
evm.TU.LG02.1602	purple
evm.TU.LG02.1603	purple
evm.TU.LG02.1605	indianred4
evm.TU.LG02.1606	green
evm.TU.LG02.1607	bisque4
evm.TU.LG02.1608	bisque4
evm.TU.LG02.1609	bisque4
evm.TU.LG02.1610	coral2
evm.TU.LG02.1612	darkgreen
evm.TU.LG02.1613	indianred4
evm.TU.LG02.1617	plum2
evm.TU.LG02.1618	darkorange
evm.TU.LG02.162	pink		bHLH	AT3G26744.1	SCREAM;A. THALIANA INDUCER OF CBP EXPRESSION 1 ATICE1;SCREAM SCRM;INDUCER OF CBF EXPRESSION 1 ICE1
evm.TU.LG02.1623	indianred4
evm.TU.LG02.1625	lavenderblush3
evm.TU.LG02.1626	pink
evm.TU.LG02.1627	bisque4
evm.TU.LG02.1629	coral2
evm.TU.LG02.163	plum2
evm.TU.LG02.1630	magenta
evm.TU.LG02.1638	bisque4
evm.TU.LG02.164	brown
evm.TU.LG02.1642	brown
evm.TU.LG02.1643	darkgrey
evm.TU.LG02.1645	darkslateblue
evm.TU.LG02.1648	bisque4
evm.TU.LG02.1649	pink
evm.TU.LG02.165	darkslateblue
evm.TU.LG02.1650	green
evm.TU.LG02.1652	lavenderblush3
evm.TU.LG02.1654	orangered3
evm.TU.LG02.1656	darkslateblue
evm.TU.LG02.1659	green
evm.TU.LG02.166	yellow4
evm.TU.LG02.1660	brown
evm.TU.LG02.1662	darkgrey
evm.TU.LG02.1667	darkorange2
evm.TU.LG02.1668	brown
evm.TU.LG02.1669	lightsteelblue1
evm.TU.LG02.1670	darkgrey
evm.TU.LG02.1673	indianred4
evm.TU.LG02.1674	brown
evm.TU.LG02.168	green
evm.TU.LG02.1683	lightpink4		C2H2	AT4G27240.1
evm.TU.LG02.1685	brown
evm.TU.LG02.1686	darkslateblue
evm.TU.LG02.1690	green
evm.TU.LG02.1694	coral2
evm.TU.LG02.1697	purple		bHLH	AT3G20640.1	PERICYCLE FACTOR TYPE-A 6 PFA6
evm.TU.LG02.1698	indianred4
evm.TU.LG02.170	darkslateblue		bHLH	AT5G50915.2
evm.TU.LG02.1701	lightpink4
evm.TU.LG02.1705	darkolivegreen
evm.TU.LG02.1708	indianred4
evm.TU.LG02.1709	purple
evm.TU.LG02.171	darkslateblue
evm.TU.LG02.1711	green
evm.TU.LG02.1713	indianred4
evm.TU.LG02.1716	bisque4
evm.TU.LG02.1718	pink
evm.TU.LG02.1724	pink		C2H2	AT1G24625.1	ZINC FINGER PROTEIN 7 ZFP7
evm.TU.LG02.1726	indianred4
evm.TU.LG02.1728	green
evm.TU.LG02.1729	magenta
evm.TU.LG02.173	green
evm.TU.LG02.1733	green
evm.TU.LG02.1735	lightsteelblue1
evm.TU.LG02.1736	coral2
evm.TU.LG02.1738	purple
evm.TU.LG02.1739	pink
evm.TU.LG02.174	darkorange2
evm.TU.LG02.1741	bisque4
evm.TU.LG02.1742	magenta
evm.TU.LG02.1745	brown
evm.TU.LG02.1747	lightpink4
evm.TU.LG02.1754	purple
evm.TU.LG02.176	green
evm.TU.LG02.1761	lightpink4
evm.TU.LG02.1766	green
evm.TU.LG02.1767	indianred4
evm.TU.LG02.1769	pink
evm.TU.LG02.177	mediumpurple2
evm.TU.LG02.1773	darkslateblue
evm.TU.LG02.1774	orangered3
evm.TU.LG02.1775	darkslateblue
evm.TU.LG02.1778	green
evm.TU.LG02.1779	green
evm.TU.LG02.1780	pink
evm.TU.LG02.179	magenta
evm.TU.LG02.1790	pink
evm.TU.LG02.1791	green
evm.TU.LG02.1792	darkorange
evm.TU.LG02.1796	pink
evm.TU.LG02.1798	brown
evm.TU.LG02.180	darkgreen
evm.TU.LG02.1800	green
evm.TU.LG02.1802	green
evm.TU.LG02.1807	green
evm.TU.LG02.1809	darkorange2
evm.TU.LG02.181	lightpink4
evm.TU.LG02.1816	pink
evm.TU.LG02.1817	pink
evm.TU.LG02.1818	green
evm.TU.LG02.1822	indianred4
evm.TU.LG02.1823	green		bZIP	AT4G35040.1	bZIP19; ATBZIP19
evm.TU.LG02.1826	darkgreen
evm.TU.LG02.183	orangered3
evm.TU.LG02.1835	pink
evm.TU.LG02.1838	green
evm.TU.LG02.184	green
evm.TU.LG02.1840	mediumorchid
evm.TU.LG02.1841	darkslateblue
evm.TU.LG02.1845	indianred4
evm.TU.LG02.1855	darkslateblue
evm.TU.LG02.1857	coral2
evm.TU.LG02.1862	green
evm.TU.LG02.1863	pink
evm.TU.LG02.1864	green
evm.TU.LG02.187	mediumorchid
evm.TU.LG02.1870	orangered3
evm.TU.LG02.1873	purple
evm.TU.LG02.1874	darkgrey
evm.TU.LG02.1879	darkgrey
evm.TU.LG02.188	darkgreen
evm.TU.LG02.1880	green
evm.TU.LG02.189	darkorange2
evm.TU.LG02.1897	green
evm.TU.LG02.19	darkgreen
evm.TU.LG02.190	darkorange2
evm.TU.LG02.1901	green
evm.TU.LG02.1904	darkslateblue
evm.TU.LG02.1905	green
evm.TU.LG02.1907	magenta
evm.TU.LG02.1908	purple
evm.TU.LG02.1909	darkorange2
evm.TU.LG02.191	indianred4
evm.TU.LG02.1911	darkgrey
evm.TU.LG02.1916	magenta
evm.TU.LG02.1918	pink
evm.TU.LG02.192	green
evm.TU.LG02.1920	pink
evm.TU.LG02.1921	green
evm.TU.LG02.1925	darkorange2
evm.TU.LG02.1927	darkorange2
evm.TU.LG02.1929	darkgreen
evm.TU.LG02.193	brown
evm.TU.LG02.1933	mediumpurple2
evm.TU.LG02.1937	indianred4
evm.TU.LG02.1938	pink
evm.TU.LG02.194	green
evm.TU.LG02.1941	indianred4
evm.TU.LG02.1942	lightpink4
evm.TU.LG02.1944	pink
evm.TU.LG02.1949	coral2
evm.TU.LG02.195	navajowhite2
evm.TU.LG02.1952	coral1
evm.TU.LG02.1953	darkgreen
evm.TU.LG02.1954	indianred4
evm.TU.LG02.1957	navajowhite2
evm.TU.LG02.1959	coral2
evm.TU.LG02.1962	brown
evm.TU.LG02.1963	bisque4
evm.TU.LG02.1964	indianred4
evm.TU.LG02.1972	lightsteelblue1
evm.TU.LG02.1973	orangered3
evm.TU.LG02.1975	coral2
evm.TU.LG02.1979	green
evm.TU.LG02.198	darkgrey
evm.TU.LG02.1982	pink
evm.TU.LG02.1984	lightsteelblue1
evm.TU.LG02.1985	firebrick4
evm.TU.LG02.1988	pink
evm.TU.LG02.1992	lightpink4
evm.TU.LG02.1996	darkorange2
evm.TU.LG02.1997	bisque4
evm.TU.LG02.1998	green
evm.TU.LG02.1999	lightpink4
evm.TU.LG02.20	indianred4
evm.TU.LG02.2002	coral1		HD-ZIP	AT5G60690.1	AVB1;INTERFASCICULAR FIBERLESS 1 IFL1;REVOLUTA REV;AMPHIVASAL VASCULAR BUNDLE AVB1;INTERFASCICULAR FIBERLESS IFL
evm.TU.LG02.2003	orangered3
evm.TU.LG02.2004	coral2
evm.TU.LG02.2006	darkgreen
evm.TU.LG02.2010	lightpink4
evm.TU.LG02.2012	coral2
evm.TU.LG02.2013	coral1
evm.TU.LG02.2014	darkolivegreen
evm.TU.LG02.2017	darkslateblue
evm.TU.LG02.202	indianred4
evm.TU.LG02.2020	darkslateblue
evm.TU.LG02.2021	green
evm.TU.LG02.2025	darkgrey
evm.TU.LG02.2026	darkorange2
evm.TU.LG02.2028	green
evm.TU.LG02.2030	purple
evm.TU.LG02.2035	plum2
evm.TU.LG02.2037	green
evm.TU.LG02.2039	pink
evm.TU.LG02.204	darkgreen
evm.TU.LG02.2040	darkslateblue
evm.TU.LG02.2041	green
evm.TU.LG02.2043	green
evm.TU.LG02.2045	indianred4
evm.TU.LG02.2046	darkslateblue
evm.TU.LG02.2047	brown
evm.TU.LG02.2048	darkgrey
evm.TU.LG02.2049	orangered3
evm.TU.LG02.205	lightpink4
evm.TU.LG02.2050	green
evm.TU.LG02.2054	darkgrey
evm.TU.LG02.2055	darkorange2
evm.TU.LG02.2063	magenta
evm.TU.LG02.2065	darkslateblue
evm.TU.LG02.2066	lightpink4
evm.TU.LG02.2067	firebrick4
evm.TU.LG02.207	indianred4
evm.TU.LG02.2071	antiquewhite4		WRKY	AT4G04450.1	WRKY42; AtWRKY42
evm.TU.LG02.2072	lightsteelblue1
evm.TU.LG02.2079	indianred4
evm.TU.LG02.2091	darkslateblue
evm.TU.LG02.2092	lightsteelblue1
evm.TU.LG02.2093	plum2
evm.TU.LG02.2094	darkorange
evm.TU.LG02.2095	pink
evm.TU.LG02.21	bisque4
evm.TU.LG02.2100	darkslateblue
evm.TU.LG02.2101	indianred4
evm.TU.LG02.2103	green
evm.TU.LG02.2104	darkslateblue
evm.TU.LG02.2106	coral2
evm.TU.LG02.2109	green
evm.TU.LG02.2110	indianred4
evm.TU.LG02.2111	magenta
evm.TU.LG02.2112	darkgrey
evm.TU.LG02.2114	coral1
evm.TU.LG02.2115	pink
evm.TU.LG02.2118	green
evm.TU.LG02.2119	green
evm.TU.LG02.2121	green
evm.TU.LG02.2122	plum2
evm.TU.LG02.2126	magenta
evm.TU.LG02.2127	yellow4
evm.TU.LG02.2129	orangered3
evm.TU.LG02.213	darkslateblue
evm.TU.LG02.2131	darkorange2
evm.TU.LG02.2135	navajowhite2
evm.TU.LG02.2136	green
evm.TU.LG02.2144	purple
evm.TU.LG02.2146	lavenderblush3		NF-YB	AT4G14540.1	NUCLEAR FACTOR Y, SUBUNIT B3 NF-YB3
evm.TU.LG02.2147	darkgreen
evm.TU.LG02.2151	darkslateblue
evm.TU.LG02.2152	darkgreen
evm.TU.LG02.2153	bisque4
evm.TU.LG02.2154	brown
evm.TU.LG02.2156	purple
evm.TU.LG02.2159	green
evm.TU.LG02.216	lightpink4
evm.TU.LG02.2160	darkslateblue
evm.TU.LG02.2166	darkorange2
evm.TU.LG02.2167	lightsteelblue1
evm.TU.LG02.2169	orangered3
evm.TU.LG02.2171	lightsteelblue1
evm.TU.LG02.2172	magenta
evm.TU.LG02.2174	green
evm.TU.LG02.2176	green
evm.TU.LG02.2177	green
evm.TU.LG02.2179	darkorange
evm.TU.LG02.218	lightpink4
evm.TU.LG02.2180	green
evm.TU.LG02.2184	darkorange2
evm.TU.LG02.2185	darkorange2
evm.TU.LG02.2187	indianred4		LBD	AT1G07900.1	LOB DOMAIN-CONTAINING PROTEIN 1 LBD1
evm.TU.LG02.219	magenta
evm.TU.LG02.2190	pink
evm.TU.LG02.2192	pink
evm.TU.LG02.2194	darkorange2
evm.TU.LG02.2197	green		C3H	AT2G28450.1	ATC3H24;TRNA METHYLTRANSFERASE 2B TRM2B
evm.TU.LG02.2198	green		NF-YC	AT1G07980.1	NUCLEAR FACTOR Y, SUBUNIT C10 NF-YC10
evm.TU.LG02.2200	indianred4
evm.TU.LG02.2201	purple
evm.TU.LG02.2203	darkslateblue
evm.TU.LG02.2204	darkslateblue
evm.TU.LG02.2208	firebrick4
evm.TU.LG02.2210	orangered3
evm.TU.LG02.2211	darkorange2
evm.TU.LG02.2212	darkorange2		EIL	AT3G20770.1	ETHYLENE-INSENSITIVE3 EIN3; AtEIN3
evm.TU.LG02.2213	lightsteelblue1
evm.TU.LG02.2214	pink
evm.TU.LG02.2215	pink
evm.TU.LG02.2217	lavenderblush3
evm.TU.LG02.2219	magenta
evm.TU.LG02.2220	darkgreen
evm.TU.LG02.2221	brown
evm.TU.LG02.2222	yellow4
evm.TU.LG02.2223	darkslateblue
evm.TU.LG02.2224	orangered3
evm.TU.LG02.2225	darkslateblue
evm.TU.LG02.2226	green
evm.TU.LG02.2228	darkorange2
evm.TU.LG02.223	magenta
evm.TU.LG02.2230	darkgreen
evm.TU.LG02.2231	green
evm.TU.LG02.2234	darkslateblue
evm.TU.LG02.2235	coral1
evm.TU.LG02.2238	purple
evm.TU.LG02.2239	pink
evm.TU.LG02.2240	darkslateblue
evm.TU.LG02.2244	indianred4
evm.TU.LG02.2247	green
evm.TU.LG02.2248	indianred4
evm.TU.LG02.2251	lavenderblush3
evm.TU.LG02.2254	green
evm.TU.LG02.226	lightpink4
evm.TU.LG02.2260	darkorange2
evm.TU.LG02.2264	green
evm.TU.LG02.2268	coral2		ARF	AT1G30330.1
evm.TU.LG02.2269	pink
evm.TU.LG02.227	magenta
evm.TU.LG02.2270	green
evm.TU.LG02.2271	darkgreen
evm.TU.LG02.2272	darkslateblue
evm.TU.LG02.2274	green
evm.TU.LG02.2275	magenta
evm.TU.LG02.2277	bisque4
evm.TU.LG02.228	coral2
evm.TU.LG02.2280	coral1
evm.TU.LG02.2281	darkslateblue
evm.TU.LG02.2282	indianred4
evm.TU.LG02.2283	green
evm.TU.LG02.2286	green
evm.TU.LG02.2287	indianred4
evm.TU.LG02.2288	pink
evm.TU.LG02.229	green
evm.TU.LG02.2290	darkorange
evm.TU.LG02.2292	darkslateblue
evm.TU.LG02.2293	brown
evm.TU.LG02.2294	darkgrey
evm.TU.LG02.2296	green
evm.TU.LG02.2297	pink
evm.TU.LG02.2302	green
evm.TU.LG02.2303	darkslateblue
evm.TU.LG02.2304	darkgrey
evm.TU.LG02.2306	lightsteelblue1
evm.TU.LG02.2307	darkslateblue
evm.TU.LG02.2308	darkorange2
evm.TU.LG02.2316	darkgrey
evm.TU.LG02.2318	brown
evm.TU.LG02.232	lightsteelblue1
evm.TU.LG02.2320	darkgrey
evm.TU.LG02.2324	darkslateblue
evm.TU.LG02.2325	indianred4		MYB	AT5G08520.1	MYBS2
evm.TU.LG02.233	pink
evm.TU.LG02.2332	purple
evm.TU.LG02.2333	darkslateblue
evm.TU.LG02.2337	bisque4
evm.TU.LG02.234	indianred4
evm.TU.LG02.2341	indianred4
evm.TU.LG02.2342	lightpink4
evm.TU.LG02.2346	pink
[truncated: 20,395 more rows]

[truncated: 2 more sheets: Table S11, Table S12]
